# Supplementary material for: PEAK1 maintains tight junctions in intestinal epithelial cells and resists colitis by inhibiting autophagy-mediated ZO-1 degradation
Source: Nat Commun. 2025 Jul 24;16:6777. doi: 10.1038/s41467-025-62107-z (PMC12290104; doi:10.1038/s41467-025-62107-z)
Supplement: Supplementary file 4 — Source Data [file 41467_2025_62107_MOESM4_ESM.xlsx]

## Sheet: Figure 1
																		Quantification														Quantification												Quantification
																		Figure 1a	water	day7	day9	day11	day13	day15	day17							Figure 1c	WT			Peak1-/-								Figure 1d	WT	Peak1-/-
																		Ponceau staining	0.027	0.028	0.029	0.028	0.029	0.029	0.028							Ponceau staining	0.096	0.099	0.098	0.101	0.107	0.111						Tubulin	0.046	0.043
																		PEAK1	0.027	0.025	0.004	0.0002535	0.0003133	0.019	0.049							PEAK1	0.033	0.034	0.019	0.0001	0.0001	0.0001						PEAK1	0.039	0.0001
																		ZO-1	0.025	0.015	0.004	0.001	0.0004605	0.03	0.047							ZO-1	0.021	0.051	0.04	0.002	0.002	0.003						ZO-1	0.043	0.003
																		Occludin	0.052	0.038	0.015	0.012	0.008	0.018	0.017							Occludin	0.009	0.053	0.047	0.002	0.002	0.003						Occludin	0.038	0.002
																		Claudin 2	0.012	0.004	0.002	0.002	0.008	0.042	0.035							Claudin 2	0.016	0.054	0.031	0.009	0.005	0.008						Claudin 2	0.045	0.009
																		Claudin 4	0.006	0.05	0.026	0.042	0.01	0.003	0.003							Claudin 4	0.019	0.019	0.046	0.032	0.056	0.032						Claudin 4	0.034	0.034
																		PEAK1/Ponceau staining	1	0.892857	0.137931	0.00905357	0.0108034	0.655172	1.75							PEAK1/Claudin 4	1.73684	1.78947	0.413043	0.003125	0.00178571	0.003125						PEAK1/Tubulin	0.847826	0.00232558
																			1	0.892857	0.137931	0.00905357	0.0108034	0.655172	1.75								1	1.0303	0.237813	0.00179924	0.00102814	0.00179924							1	0.00274299
																		ZO-1/Ponceau staining	0.925926	0.535714	0.137931	0.0357143	0.0158793	1.03448	1.67857							ZO-1/Claudin 4	1.10526	2.68421	0.869565	0.0625	0.0357143	0.09375						ZO-1/Tubulin	0.934783	0.0697674
																			1	0.578571	0.148966	0.0385714	0.0171497	1.11724	1.81286								1	2.42857	0.786749	0.0565476	0.0323129	0.0848214							1	0.0746349
																		Occludin/Ponceau staining	1.92593	1.35714	0.517241	0.428571	0.275862	0.62069	0.607143							Occludin/Claudin 4	0.473684	2.78947	1.02174	0.0625	0.0357143	0.09375						Occludin/Tubulin	0.826087	0.0465116
																			1	0.70467	0.268568	0.222527	0.143236	0.322281	0.315247								1	5.88889	2.157	0.131944	0.0753968	0.197917							1	0.0563035
																		Claudin 2/Ponceau staining	0.444444	0.142857	0.0689655	0.0714286	0.275862	1.44828	1.25							Claudin 2/Claudin 4	0.842105	2.84211	0.673913	0.28125	0.0892857	0.25						Claudin 2/Tubulin	0.978261	0.209302
																			1	0.321429	0.155172	0.160714	0.62069	3.25862	2.8125								1	3.375	0.800272	0.333984	0.106027	0.296875							1	0.213953
																		Claudin 4/Ponceau staining	0.222222	1.78571	0.896552	1.5	0.344828	0.103448	0.107143																			Claudin 4/Tubulin	0.73913	0.790698
																			1	8.03571	4.03448	6.75	1.55172	0.465517	0.482143																				1	1.06977
																		Quantification
																		Repeat #1	water	day7	day9	day11	day13	day15	day17
																		Ponceau staining	0.027	0.028	0.029	0.028	0.029	0.029	0.028
																		PEAK1	0.027	0.025	0.004	0.0002535	0.0003133	0.019	0.049
																		ZO-1	0.025	0.015	0.004	0.001	0.0004605	0.03	0.047
																		PEAK1/Ponceau staining	1	0.892857	0.137931	0.00905357	0.0108034	0.655172	1.75
																		ZO-1/ponceau staining	0.925926	0.535714	0.137931	0.0357143	0.0158793	1.03448	1.67857
																		Repeat #2	water	day7	day9	day11	day13	day15	day17
																		Ponceau staining	0.03	0.028	0.03	0.029	0.028	0.03	0.028
																		PEAK1	0.046	0.023	0.007	0.0006161	0.0007945	0.031	0.018
																		ZO-1	0.021	0.007	0.005	0.001	0.0008494	0.025	0.023
																		PEAK1/Ponceau staining	1.53333	0.821429	0.233333	0.0212448	0.028375	1.03333	0.642857
																		ZO-1/Ponceau staining	0.7	0.25	0.166667	0.0344828	0.0303357	0.833333	0.821429
																		Repeat#3	water	day7	day9	day11	day13	day15	day17
																		Ponceau staining	0.027	0.031	0.028	0.03	0.028	0.028	0.025
																		PEAK1	0.014	0.011	0.0006598	0.002	0.0005778	0.015	0.049
																		ZO-1	0.025	0.035	0.006	0.003	0.001	0.032	0.034
																		PEAK1/Ponceau staining	0.518519	0.354839	0.0235643	0.0666667	0.0206357	0.535714	1.96
																		ZO-1/Ponceau staining	0.925926	1.12903	0.214286	0.1	0.0357143	1.14286	1.36
																		Figure 1a right panel:
																			water	day7	day9	day11	day13	day15	day17
																		PEAK1	1	0.892857	0.137931	0.00905357	0.0108034	0.655172	1.75
																			1.53333	0.821429	0.233333	0.0212448	0.028375	1.03333	0.642857
																			0.518519	0.354839	0.0235643	0.0666667	0.0206357	0.535714	1.96
																		ZO-1	0.925926	0.535714	0.137931	0.0357143	0.0158793	1.03448	1.67857
																			0.7	0.25	0.166667	0.0344828	0.0303357	0.833333	0.821429
																			0.925926	1.12903	0.214286	0.1	0.0357143	1.14286	1.36

## Sheet: Figure 2
						Figure 2b						Figure 2c
						Distance (μm)	Control group		GFP-PEAK1 overexpressing group			Control group			GFP-PEAK1 overexpressing group
							GFP intensity	ZO-1 intensity	GFP intensity	ZO-1 intensity		Mean of GFP intensity	Mean of ZO-1 intensity	Relative intensity GFP/ZO-1	Mean of GFP intensity	Mean of ZO-1 intensity	Relative intensity GFP/ZO-1
						0	21.7778	0	39.3333	0		19.9952	85	0.235237	77.0563	82.9521	0.928926
						0.02	17.1111	14.4444	37.0139	0		17.364	85	0.204282	79.1725	85	0.931441
						0.04	17.9182	0.8025	27.8754	0		20.5647	85	0.241938	80.0345	85	0.941582
						0.06	22.0988	0	28.4197	0		23.2048	85	0.272998	76.62	85	0.901412
						0.08	19.0694	0	25.8235	0		17.215	85	0.202529	78.9807	85	0.929184
						0.1	20.7531	0	21.9739	0		21.3387	85	0.251043	82.6981	85	0.972919
						0.12	27.4552	0	24.0099	0		Unpaired two-tailed Student’s t-test; p-Value = 3.90E-13
						0.14	16.1667	0	23.1057	2.3253
						0.16	20.5216	0	28.5579	5.3136
						0.18	22.1975	0	18.5214	0
						0.2	18.5278	0	28.625	0
						0.22	22.3148	0	28.8156	0
						0.24	18.3488	0	23.6173	0
						0.26	13.6667	0	18.7649	0
						0.28	15.8981	0	23.017	0
						0.3	17.5556	0	23.3977	0
						0.32	21	0	18.4214	0
						0.34	17.5802	0	19.7007	0
						0.36	23.0108	0	17.3547	0
						0.38	21.1944	0	19.5658	0
						0.4	24.071	0	17.0429	0
						0.42	25	0	21.5344	0
						0.44	24.3889	0	14.7614	0
						0.46	23.9198	0	15.9825	0
						0.48	28.4321	0	24.9102	0
						0.5	23	0	20.1135	0
						0.52	17.3704	0	14.8475	0
						0.54	21.7531	0	16.0155	1.3259
						0.56	18.7778	0	13.2383	0
						0.58	15.4938	0	13.9478	0
						0.6	16.7562	0	18.0602	0
						0.62	22	0	21.9719	0
						0.64	18.4568	0	20.9189	0																								Figure 2f	WT	Δ714-731					Figure 2g	WT	Δ717-722	Δ720-726	Δ725-731
						0.66	17.4815	0	23.2343	0																								IP PEAK1	0.045	0.048					IP PEAK1	0.055	0.059	0.054	0.057
						0.68	15.25	0	24.3539	0																								ZO-1	0.027	0.001					ZO-1	0.054	0.031	0.009	0.035
						0.7	18.9537	0	15.0426	0																								ZO-1/PEAK1	0.6	0.0208333					ZO-1/PEAK1	0.981818	0.525424	0.166667	0.614035
						0.72	20.554	0	23.1622	0																									1	0.0347222						1	0.535154	0.169753	0.625406
						0.74	11.7778	0	13.3247	0
						0.76	18.9352	0	10.1391	0																Figure 2e	334-800	334-750	334-700	334-650	334-600
						0.78	17.2407	0	18.8772	0																ZO-1	0.019	0.052	0.0003098	0.0002591	0.0003452
						0.8	16.6667	0	20.4696	0																	1	2.73684	0.0163053	0.0136368	0.0181684
						0.82	19.7901	0	18.283	0									Figure 2d	1-355	334-800	785-1271	1260-1746
						0.84	21.8025	0	21.3424	0									ZO-1	0.006	0.064	0.003	7.295e-05
						0.86	20.3333	0	20.5822	0.1718										1	10.6667	0.5	0.0121583
						0.88	13.1528	0	29.2857	0
						0.9	15.2963	0	29.5848	0
						0.92	14.7361	0	28.5904	0
						0.94	13.7469	0	21.0145	0
						0.96	13.6605	0	39.8726	0
						0.98	12.5556	0	40.7058	0
						1	12.8796	0	39.1745	0
						1.02	15.6451	0	37.0527	0
						1.04	17.4583	0.1523	39.0115	0
						1.06	19.4321	9.358	35.8168	0
						1.08	23.2639	8.1327	39.6337	0
						1.1	25.9444	0.9167	23.3709	0.1381
						1.12	23.8765	0	26.4366	2.2296
						1.14	26.2531	0	20.1981	0
						1.16	26.4722	0	21.0449	0
						1.18	21.1636	0	14.6942	0
						1.2	18.1065	0	24.2446	0
						1.22	13	0	28.5692	0
						1.24	12.3179	0	25.5031	0
						1.26	8.3056	0	23.328	0
						1.28	11.8611	0	21.3848	0
						1.3	16.4074	0	21.393	0
						1.32	17.9676	0	25.502	0
						1.34	16.3333	0	25.1599	0
						1.36	11.2809	0	27.2795	4.5327
						1.38	14.1358	0	26.969	6.2373
						1.4	16.375	0	25.1532	0.2422
						1.42	15.2315	0	35.7905	3.109
						1.44	14.9244	0	34.4352	7.6238
						1.46	10.6111	0	33.307	47.6769
						1.48	14.4784	0	35.7588	47.2818
						1.5	19.9877	0	38.5587	47.4701
						1.52	23.7778	0	34.8347	62.2565
						1.54	19.9136	0	34.0374	60.2301
						1.56	16.6682	0	40.2521	53.907
						1.58	17.75	0	28.18	30.7584
						1.6	15.2299	0	45.7599	37.6289
						1.62	14.358	0	44.6384	52.1068
						1.64	12.1667	0	52.4752	27.2783
						1.66	11.9691	0	40.5306	80.5027
						1.68	14.9414	0	47.5095	83.011
						1.7	18.4444	0	53.8035	84.713
						1.72	15.8765	0	52.6893	84.5991
						1.74	14.0864	0	52.3047	78.9829
						1.76	17.75	0	66.2291	72.8687
						1.78	15.6667	0	58.1768	85
						1.8	18.7407	0	50.0753	85
						1.82	15.2778	42.5	64.5627	85
						1.84	16.4367	43.7577	71.4332	85
						1.86	20.3457	56.9136	67.9335	85
						1.88	20	60.6944	73.9505	84.4788
						1.9	17.5926	85	74.2331	82.9341
						1.92	21.6358	85	72.5167	85
						1.94	20.3333	85	75.861	85
						1.96	23.4136	85	80.1046	85
						1.98	20.534	85	81.6736	85
						2	19.3472	85	78.6615	85
						2.02	20.2716	85	72.9847	73.9079
						2.04	16.8333	85	78.2141	82.9226
						2.06	14	63.0278	76.4341	81.786
						2.08	9.2377	31.8781	74.3739	55.7576
						2.1	15.6235	6.9136	72.977	43.8995
						2.12	14.625	0.0132	58.1926	41.2088
						2.14	17.8025	0.1019	53.2249	22.6182
						2.16	16.9691	0	45.5674	5.3557
						2.18	19.1111	0	45.8294	23.6886
						2.2	16.8596	0	51.1685	15.3279
						2.22	14.5586	0.4074	49.5351	15.4399
						2.24	16.2222	0	42.6082	3.2642
						2.26	18.1111	0	42.1673	0
						2.28	21.6991	0	38.4436	0
						2.3	19.75	0	56.2359	0
						2.32	23.3981	0	53.0429	0
						2.34	20.1975	0	47.0322	0
						2.36	16.5972	0	49.9872	0
						2.38	18.2531	0	50.7992	0
						2.4	23.6281	0	52.6151	0
						2.42	21.1111	0	55.8697	0
						2.44	21.2716	0	56.4908	0
						2.46	16.5741	0	39.0196	0
						2.48	23.25	0	44.857	0
						2.5	18.642	0	39.3123	0
						2.52	18.1157	0	39.8941	0
						2.54	18.8611	0	36.0095	0
						2.56	19.2948	0	39.8143	0
						2.58	23.1914	0	37.6322	0
						2.6	21.0694	0	48.1314	0
						2.62	15.0679	0.713	36.6976	0
						2.64	24.2469	2.3765	32.1437	0
						2.66	30	5.09e-10	30.377	0
						2.68	24.9429	0	29.6737	0
						2.7	22.6975	0	24.1778	1.9201
						2.72	24.375	0	23.0267	0
						2.74	20.5	0	24.0072	0
						2.76	17.1852	0	29.3874	0
						2.78	15.75	0	31.2379	0
						2.8	17.5401	0	30.7537	0
						2.82	17.716	0	29.4404	0
						2.84	23.375	0	20.9896	0
						2.86	16.4414	0	24.8041	0
						2.88	12.9645	0	21.2578	0
						2.9	15.3889	0	32.1521	0
						2.92	11.9861	0	34.0347	0
						2.94	10.287	0	31.6055	0
						2.96	11.0694	0	32.2092	0
						2.98	12.6914	0	28.7147	0
						3	14.838	0	29.4551	0
						3.02	11	0	32.5655	0
						3.04	14.4691	0	22.1727	0
						3.06	14.2901	0	21.4918	1.1159
						3.08	13.6806	0	30.0316	0.4591
						3.1	16.037	0	27.2492	0
						3.12	19.5123	0	25.9459	0
						3.14	21.2222	0	28.5158	0
						3.16	20.341	0	21.3182	0
						3.18	16.9043	0	18.9898	0
						3.2	11.3333	0	24.2015	0
						3.22	16.1728	0	25.2426	0
						3.24	13.534	0	25.0657	0
						3.26	16	0	19.1601	0
						3.28	18.733	0	17.4975	0
						3.3	17.963	0	17.5529	0
						3.32	20.5139	0	28.5346	0
						3.34	19.7623	0	23.707	0
						3.36	21.3796	0	25.233	0
						3.38	20	0	25.1518	0
						3.4	12.5093	0	25.7722	0
						3.42	17.1914	0	25.8473	0
						3.44	23.5	0	26.4057	0
						3.46	17.0864	0	26.8999	0.4289
						3.48	13.1929	0	15.9764	0
						3.5	11.3611	0	21.4609	0
						3.52	13.4985	0	26.5965	0
						3.54	9.0062	0	33.1266	0
						3.56	13.875	0	24.926	0
						3.58	22.1235	0	20.6293	0
						3.6	22.6481	0	24.2617	0
						3.62	19.5556	0	34.3416	0
						3.64	22.966	0	24.6323	0
						3.66	24.7346	0	29.0838	0
						3.68	20.5972	0	30.6634	0
						3.7	21.7593	0	33.7618	0
						3.72	26.767	0	33.2824	0
						3.74	23.4167	0	23.1923	0
						3.76	20.0741	0	22.1323	0
						3.78	15.642	0	29.6021	0
						3.8	13.4861	0	41.5805	0
						3.82	17.2778	0	32.2773	0
						3.84	20.3287	0	39.9019	0
						3.86	21.5556	0	34.6667	0

## Sheet: Figure 3
																																					Figure 3j							Figure 3k			Figure 3l
																																					PEAK1WT			PEAK1Y724F				TEER (ohms×cm2)			FITC-Dextran (RFU)
																																					α	β	Tortuosity=α/β	α	β	Tortuosity=α/β		WT	Y724F		WT	Y724F
																																					2.782	2.704	1.02885	7.659	4.338	1.76556		600	570		16213178	19924301
																																					5.52	4.956	1.1138	8.167	5.009	1.63047		590	556		18510367	19792485
																																					6.141	5.688	1.07964	5.876	2.521	2.33082		630	567		1.7137e+07	20629555
																																					5.884	5.705	1.03138	6.722	3.52	1.90966		×1.13 cm2			Unpaired two-tailed Student’s t-test
																																					4.286	3.917	1.0942	10.503	6.282	1.67192		678	644.1		p-Value = 0.0168
																																					9.181	8.683	1.05735	15.346	7.451	2.05959		666.7	628.28
																																					3.86	3.622	1.06571	8.941	3.969	2.25271		711.9	640.71
																																					5.94	5.017	1.18397	13.143	7.12	1.84593		Unpaired two-tailed Student’s t-test
																																					1.982	1.759	1.12678	9.82	4.356	2.25436		p-Value = 0.0294
																																					7.082	6.48	1.0929	2.252	1.373	1.6402
																																					8.195	7.131	1.14921	8.931	5.923	1.50785
																																					4.842	4.304	1.125	4.388	2.469	1.77724
																																					1.888	1.74	1.08506	4.902	2.427	2.01978
																																					7.925	7.176	1.10438	14.623	5.008	2.91993
																																					6.619	6.025	1.09859	4.211	1.82	2.31374
																																					1.458	1.313	1.11043	8.461	4.678	1.80868
																																					5.629	5.285	1.06509	6.328	2.474	2.5578
																																					6.876	6.371	1.07927	9.901	4.468	2.21598
																																					4.168	4.04	1.03168	4.986	2.686	1.85629
																																					4.282	3.685	1.16201	6.03	3.018	1.99801
																																					8.315	6.827	1.21796	3.264	1.375	2.37382
																																					1.37	1.105	1.23982	5.94	2.673	2.22222
																																					5.876	5.124	1.14676	7.698	2.584	2.9791
																																					7.358	5.248	1.40206	3.521	1.464	2.40505
																																					5.87	4.58	1.28166	7.67	3.215	2.38569
																																					3.575	3.245	1.10169	10.548	7.623	1.38371
																																					3.136	2.522	1.24346	1.499	0.963	1.55659
																																					7.252	6.95	1.04345	7.016	2.415	2.90518
																																					3.561	3.147	1.13155	9.144	4.05	2.25778
																																					8.03	7.267	1.105	10.253	5.73	1.78935
																																					7.757	6.872	1.12878	4.665	1.717	2.71695
																																					7.304	6.9	1.05855	2.77	1.098	2.52277
																																					5.132	4.548	1.12841	4.299	1.651	2.60388
																																					5.969	5.308	1.12453	15.431	6.266	2.46266
																																					2.215	1.849	1.19794	5.262	2.092	2.5153
																																					5.993	5.439	1.10186	4.841	2.106	2.29867
																																					6.165	5.624	1.09619	6.485	4.246	1.52732
	Figure 3a	WT	Y724F		Figure 3c	WT	Y724F		Figure 3d	WT	WT+PP2	Y724F	Y724F+PP2		Figure 3e	WT+ctl	WT+FC-Src	Y724F+ctl	Y724F+FC-Src		Figure 3f	PEAK1WT	PEAK1Y724F	PEAK1WT+SrcWT	PEAK1Y724F+SrcWT	PEAK1WT+SrcK298M	PEAK1Y724F+SrcK298M		Figure 3g	WT	Y724F		Figure 3h	WT	Y724F		6.92	6.6	1.04848	7.159	6.006	1.19197
	IP GFP	59053.6	65175.8		p-PEAK1(Y724)	0.037	0.0003153		p-PEAK1(Y724)	0.043	0.003	0.000258	0.000265		p-PEAK1(Y724)	0.002	0.049	7e-06	7.223e-06		p-PEAK1(Y724)	0.002	4.216e-05	0.046	0.0008709	0.002	0.0005813		ZO-1	0.036	0.005		p-PEAK1(Y724)	0.034	0.0001883		1.241	1.108	1.12004	4.609	2.52	1.82897
	4G10	60949.1	8858.86		PEAK1	0.022	0.032		4G10	0.056	0.018	0.024	0.002		4G10	0.005	0.068	0.002	0.01		4G10	1e-05	1e-05	0.041	0.007	0.001	0.0006508		Tubulin	0.051	0.064		PEAK1	0.04	0.002		3.098	2.744	1.12901	3.294	2.689	1.22499
	4G10/GFP	1.0321	0.135922		ZO-1	0.044	0.008		GFP	0.054	0.052	0.047	0.051		GFP	0.042	0.04	0.047	0.043		PEAK1	0.041	0.051	0.056	0.046	0.053	0.05		ZO-1/Tubulin	0.705882	0.078125		ZO-1	0.033	0.031		3.147	2.591	1.21459	9.324	5.683	1.64068
		1	0.131695		P-Src(Y416)	0.039	0.004		p-PEAK1(Y724)/GFP	0.796296	0.0576923	0.00548936	0.00519608		p-PEAK1(Y724)/GFP	0.047619	1.225	0.000148936	0.000167977		p-PEAK1(Y724)/PEAK1	0.0487805	0.000826667	0.821429	0.0189326	0.0377358	0.011626			1	0.110677		p-PEAK1(Y724)/ZO-1	1.0303	0.00607419		1.886	1.739	1.08453	7.204	3.247	2.21866
					Src	0.008	0.049			1	0.0724508	0.00689362	0.00652531			1	25.725	0.00312766	0.00352751			1	0.0169467	16.8393	0.388118	0.773585	0.238333							1	0.00589554		1.414	1.104	1.2808	1.883	1.254	1.50159
					ERK	0.037	0.044		4G10/GFP	1.03704	0.346154	0.510638	0.0392157		4G10/GFP	0.119048	1.7	0.0425532	0.232558		4G10/PEAK1	0.000243902	0.000196078	0.732143	0.152174	0.0188679	0.013016						PEAK1/ZO-1	1.21212	0.0645161		4.693	3.343	1.40383	7.338	5.566	1.31836
					p-PEAK1(Y724)/ERK	1	0.00716591			1	0.333791	0.492401	0.0378151			1	14.28	0.357447	1.95349					1	0.207847	0.0257708	0.017778							1	0.0532258		4.575	3.925	1.16561	3.138	1.985	1.58086
						1	0.00716591																														0.838	0.58	1.44483	0.662	0.428	1.54673
					PEAK1/ERK	0.594595	0.727273																														0.575	0.502	1.14542	5.387	2.383	2.2606
						1	1.22314																														1.238	1.02	1.21373	3.897	1.257	3.10024
					ZO-1/ERK	1.18919	0.181818																														3.974	3.138	1.26641	14.824	9.534	1.55486
						1	0.152893																														0.817	0.512	1.5957	0.656	0.275	2.38545
					Src/ERK	0.216216	1.11364																														1.943	1.73	1.12312	5.312	3.702	1.4349
						1	5.15057																														1.727	1.32	1.30833	4.806	1.671	2.87612
					p-Src(Y416)/Src	0.180375	0.00359184																														2.769	2.59	1.06911	12.776	4.461	2.86393
						1	0.0199132																														0.886	0.756	1.17196	2.831	1.349	2.09859
																																					2.901	2.514	1.15394	6.876	2.33	2.95107
																																					1.919	1.679	1.14294	4.441	1.643	2.70298
																																					1.6	1.288	1.24224	5.235	2.38	2.19958
																																					2.548	2.325	1.09591	2.094	0.704	2.97443
																																					0.974	0.834	1.16787	0.835	0.341	2.44868
																																					0.558	0.542	1.02952	12.592	7.422	1.69658
																																					1.135	1.089	1.04224	16.798	11.543	1.45525
																																					2.279	2.015	1.13102	10.797	5.974	1.80733
																																					2.935	2.663	1.10214	3.946	2.358	1.67345
																																					2.985	2.419	1.23398	3.5	3.158	1.1083
																																					4.956	4.326	1.14563	3.371	1.901	1.77328
																																					1.482	1.273	1.16418	8.076	4.693	1.72086
																																					2.547	2.383	1.06882	3.54	2.825	1.2531
																																					3.825	3.357	1.13941	1.585	0.987	1.60588
																																					1.616	1.473	1.09708	4.632	3.612	1.28239
																																					3.027	2.682	1.12864	4.691	2.466	1.90227
																																					2.025	1.774	1.14149	4.843	3.175	1.52535
																																					1.269	1.126	1.127	5.224	3.864	1.35197
																																					2.587	2.166	1.19437	8.875	5.27	1.68406
																																					2.559	2.196	1.1653	0.729	0.435	1.67586
																																					3.018	2.65	1.13887	2.907	2.554	1.13821
																																					2.843	2.533	1.12238	8.876	6.06	1.46469
																																					3.178	2.841	1.11862	2.613	1.804	1.44845
																																					1.555	1.454	1.06946	0.95	0.568	1.67254
																																					1.312	1.168	1.12329	1.765	1.109	1.59152
																																					3.548	3.306	1.0732	4.95	3.841	1.28873
																																					2.738	2.53	1.08221	2.194	1.415	1.55053
																																					1.804	1.763	1.02326	5.415	3.905	1.38668
																																					2.721	2.566	1.06041	4.584	3.559	1.288
																																					1.458	1.369	1.06501	4.147	2.511	1.65153
																																					2.119	2.09	1.01388	13.237	8.953	1.4785
																																					2.462	2.176	1.13143	0.66	0.594	1.11111
																																					1.047	0.89	1.1764	7.139	6.206	1.15034
																																					3.721	2.908	1.27957	4.195	2.531	1.65745
																																					3.411	2.671	1.27705	5.775	4.746	1.21681
																																					2.333	2.12	1.10047	3.133	2.946	1.06348
																																					2.926	2.511	1.16527	4.967	3.521	1.41068
																																					1.999	1.53	1.30654	4.77	4.112	1.16002
																																					1.588	1.18	1.34576	3.45	2.289	1.50721
																																					3.661	3.326	1.10072	1.697	1.195	1.42008
																																					1.1	0.954	1.15304	3.871	3.422	1.13121
																																					2.632	2.41	1.09212	3.679	3.093	1.18946
																																					2.26	2.063	1.09549	3.513	2.705	1.29871
																																					1.501	1.329	1.12942	1.431	1.067	1.34114
																																					0.79	0.694	1.13833	1.39	1.282	1.08424
																																					3.071	2.29	1.34105	4.136	2.149	1.92462
																																					2.564	2.474	1.03638	4.152	3.306	1.2559
																																					2.573	2.013	1.27819	2.741	1.882	1.45643
																																					0.843	0.707	1.19236	8.132	4.299	1.8916
																																					2.486	2.259	1.10049	4.916	2.398	2.05004
																																					3.419	2.702	1.26536	4.692	3.33	1.40901
																																					1.199	1.128	1.06294	6.891	2.994	2.3016
																																					0.804	0.75	1.072	4.235	1.646	2.5729
																																					1.186	1.147	1.034	3.656	2.363	1.54719
																																					2.879	2.731	1.05419	10.219	7.623	1.34055
																																					1.194	0.923	1.29361	2.442	1.146	2.13089
																																					1.404	1.1	1.27636	6.339	2.252	2.81483
																																					0.994	0.832	1.19471	1.63	0.67	2.43284
																																					1.917	1.414	1.35573	3.422	1.94	1.76392
																																					3.174	2.406	1.3192	6.004	2.731	2.19846
																																					2.344	2.103	1.1146	10.691	6.35	1.68362
																																					2.167	2.034	1.06539	5.728	2.746	2.08594
																																					1.144	1.017	1.12488	5.859	4.286	1.36701
																																					1.22	1.081	1.12858	2.153	1.703	1.26424
																																					3.503	3.305	1.05991	8.567	3.559	2.40714
																																					2.399	1.534	1.56389	4.046	2.293	1.7645
																																					1.227	1.015	1.20887	2.524	2.121	1.19
																																					1.737	1.289	1.34756	8.457	5.17	1.63578
																																					4.002	3.514	1.13887	3.564	2.4	1.485
																																					0.813	0.586	1.38737	3.377	3.067	1.10108
																																					2.015	1.803	1.11758	3.27	2.943	1.11111
																																					3.001	2.698	1.11231	3.996	3.325	1.2018
																																					4.051	2.804	1.44472	8.32	3.441	2.4179
																																					0.4	0.372	1.07527	5.793	4.75	1.21958
																																					2.961	2.71	1.09262	9.48	6.573	1.44226
																																					2.839	2.403	1.18144	0.92	0.771	1.19326
																																					3.602	3.264	1.10355	8.364	4.494	1.86115
																																					3.086	2.582	1.1952	2.678	2.143	1.24965
																																					1.222	1.158	1.05527	5.822	2.995	1.94391
																																					2.06	1.905	1.08136	1.539	0.628	2.45064
																																					1.947	1.85	1.05243	8.569	3.93	2.18041
																																					2.479	2.246	1.10374	3.668	2.22	1.65225
																																					2.846	2.674	1.06432	8.99	3.514	2.55834
																																					1.714	1.659	1.03315	6.631	4.694	1.41265
																																					2.28	1.938	1.17647	3.314	1.814	1.8269
																																					2.908	2.713	1.07188	7.198	4.505	1.59778
																																					4.331	3.775	1.14728	3.501	3.355	1.04352
																																					2.056	1.927	1.06694	7.237	3.338	2.16806
																																					1.2	1.106	1.08499	9.802	5.901	1.66107
																																					2.926	2.668	1.0967	1.342	0.453	2.96247
																																					3.129	2.924	1.07011	5.515	2.739	2.01351
																																					0.728	0.678	1.07375	5.79	4.72	1.22669
																																					1.389	1.293	1.07425	6.558	2.59	2.53205
																																					3.919	3.709	1.05662	2.303	1.189	1.93692
																																					1.804	1.714	1.05251	10.672	6.668	1.60048
																																					1.442	1.37	1.05255	3.325	2.435	1.3655
																																					2.693	2.34	1.15085	5.329	4.146	1.28534
																																					3.348	2.429	1.37834	8.491	4.475	1.89743
																																					1.874	1.687	1.11085	5.092	4.16	1.22404
																																					2.677	2.493	1.07381	9.074	7.393	1.22738
																																					4.535	4.06	1.117	7.211	6.665	1.08192
																																					3.8	3.196	1.18899	22.302	18.993	1.17422
																																					2.485	2.357	1.05431	10.538	8.997	1.17128
																																					6	5.359	1.11961	1.639	1.269	1.29157
																																					1.327	1.195	1.11046	6.783	3.354	2.02236
																																					1.205	1.021	1.18022	4.35	1.491	2.91751
																																					4.731	3.836	1.23332	0.599	0.264	2.26894
																																					5.615	4.975	1.12864	3.263	2.467	1.32266
																																					4.625	4.229	1.09364	7.904	4.684	1.68745
																																					3.369	3.027	1.11298	2.189	0.761	2.87648
																																					2.826	2.331	1.21236	11.882	6.54	1.81682
																																					6.219	5.617	1.10717	3.979	2.235	1.78031
																																					2.119	1.987	1.06643	12.591	11.013	1.14329
																																					3.268	2.691	1.21442	1.664	1.377	1.20842
																																					1.754	1.542	1.13748	14.203	12.063	1.1774
																																					4.14	3.186	1.29944	8.33	7.196	1.15759
																																					2.651	2.372	1.11762	10.406	5.454	1.90796
																																					1.896	1.607	1.17984	5.468	3.166	1.7271
																																					3.612	3.327	1.08566	8.525	4.95	1.72222
																																					1.338	1.222	1.09493	0.878	0.635	1.38268
																																					2.545	2.528	1.00672	0.643	0.429	1.49883
																																					2.451	2.213	1.10755	3.456	2.105	1.64181
																																					2.325	1.875	1.24	8.142	5.115	1.59179
																																					2.586	2.412	1.07214	0.779	0.446	1.74664
																																					2.313	1.98	1.16818	10.296	5.509	1.86894
																																					3.246	2.82	1.15106	4.703	2.53	1.85889
																																					1.429	1.385	1.03177	6.432	3.875	1.65987
																																					3.158	2.928	1.07855	4.308	3.447	1.24978
																																					3.214	2.888	1.11288	7.433	4.244	1.75141
																																					2.477	2.26	1.09602	7.72	6.003	1.28602
																																					4.694	4.322	1.08607	5.342	4.775	1.11874
																																					1.731	1.391	1.24443	7.991	5.351	1.49337
																																					5.438	4.935	1.10193	1.498	1.144	1.30944
																																					2.816	2.237	1.25883	12.626	9.776	1.29153
																																					0.914	0.713	1.28191	2.413	2.245	1.07483
																																					1.092	1.007	1.08441	2.074	1.585	1.30852
																																					3.473	3.137	1.10711	1.727	1.398	1.23534
																																					4.627	4.033	1.14728	3.679	3.277	1.12267
																																					2.213	1.852	1.19492	1.302	0.765	1.70196
																																					3.901	3.448	1.13138	9.086	3.47	2.61844
																																					3.685	3.482	1.0583	6.026	3.05	1.97574
																																					1.887	1.44	1.31042	1.171	0.552	2.12138
																																					3.945	3.228	1.22212	14.934	9.064	1.64762
																																					3.644	3.146	1.1583	14.359	12.842	1.11813
																																					3.935	3.483	1.12977	2.758	1.959	1.40786
																																					2.313	2.135	1.08337	1.959	1.398	1.40129
																																					2.283	1.952	1.16957	11.723	7.392	1.5859
																																					2.006	1.866	1.07503	3.934	3.1	1.26903
																																					2.984	2.482	1.20226	6.936	5.517	1.25721
																																					3.092	2.944	1.05027	10.265	9.231	1.11201
																																					2.239	1.409	1.58907	3.726	2.478	1.50363
																																					2.922	2.665	1.09644	6.553	3.634	1.80325
																																					4.212	3.801	1.10813	8.879	6.286	1.4125
																																					3.231	3.104	1.04091	3.446	2.983	1.15521
																																					3.611	3.086	1.17012	4.397	2.221	1.97974
																																					1.082	0.791	1.36789	6.67	3.124	2.13508
																																					1.395	1.127	1.2378	9.535	8.033	1.18698
																																					2.849	2.526	1.12787	6.649	4.041	1.64538
																																					2.095	1.832	1.14356	4.348	3.118	1.39448
																																					4.432	3.834	1.15597	0.933	0.651	1.43318
																																					3.161	2.871	1.10101	3.44	2.321	1.48212
																																					2.077	1.906	1.08972	1.925	1.244	1.54743
																																					3.538	3.009	1.17581	1.935	0.905	2.13812
																																					3.236	1.974	1.63931	2.316	1.844	1.25597
																																					2.371	1.875	1.26453	6.246	5.215	1.1977
																																					3.298	3.018	1.09278	0.906	0.591	1.53299
																																					4.488	3.598	1.24736	3.538	3.213	1.10115
																																					4.24	3.725	1.13826	4.004	3.693	1.08421
																																					4.318	4.19	1.03055	3.211	2.699	1.1897
																																					1.132	1.018	1.11198	2.586	1.865	1.3866
																																					3.755	3.455	1.08683	8.089	6.615	1.22283
																																					1.696	1.571	1.07957	2.905	2.775	1.04685
																																					1.834	1.688	1.08649	2.043	1.777	1.14969
																																					2.856	2.777	1.02845	3.742	3.224	1.16067
																																					2.183	2.034	1.07325	6.395	5.331	1.19959
																																					2.04	1.855	1.09973	7.005	2.525	2.77426
																																					1.633	1.461	1.11773	2.265	0.91	2.48901
																																					3.3	2.992	1.10294	5.795	3.362	1.72368
																																					1.63	1.521	1.07166	6.792	3.691	1.84015
																																					1.406	1.127	1.24756	5.309	3.606	1.47227
																																					1.681	1.42	1.1838	3.784	3.154	1.19975
																																					1.969	1.747	1.12707	1.114	1.031	1.0805
																																					3.111	2.472	1.2585	8.809	4.993	1.76427
																																					2.866	2.578	1.11171	2.478	1.96	1.26429
																																					1.904	1.709	1.1141	7.259	5.818	1.24768
																																					1.548	1.404	1.10256	1.43	0.62	2.30645
																																					1.642	1.563	1.05054	10.82	7.897	1.37014
																																					1.996	1.804	1.10643	10.183	8.761	1.16231
																																					2.88	2.57	1.12062	16.946	11.576	1.46389
																																					1.483	1.378	1.0762	12.313	6.176	1.99369
																																					3.961	3.255	1.2169	13.535	9.33	1.4507
																																					3.401	3.211	1.05917	3.175	1.392	2.28089
																																					1.787	1.429	1.25052	8.734	5.177	1.68708
																																					3.224	2.8	1.15143	5.544	4.659	1.18995
																																					4.212	3.705	1.13684	12.038	7.614	1.58103
																																					1.457	1.317	1.1063	8.043	3.919	2.05231
																																					5.32	4.672	1.1387	8.404	5.615	1.49671
																																					2.595	2.319	1.11902	7.716	6.677	1.15561
																																					2.76	2.471	1.11696	7.7	5.058	1.52234
																																					3.374	2.604	1.2957	6.562	4.822	1.36085
																																					1.452	1.274	1.13972	17.404	11.284	1.54236
																																					1.771	1.628	1.08784	2.489	1.165	2.13648
																																					1.737	1.273	1.36449	2.565	1.969	1.30269
																																					3.628	3.253	1.11528	15.361	10.114	1.51879
																																					4.122	3.96	1.04091	8.033	4.418	1.81824
																																					2.913	2.574	1.1317	2.895	2.024	1.43034
																																					1.098	0.906	1.21192	10.007	7.611	1.31481
																																					4.454	4.287	1.03895	4.414	3.672	1.20207
																																					3.473	3.355	1.03517	6.143	5.129	1.1977
																																					3.853	3.39	1.13658	4.019	2.63	1.52814
																																					1.324	0.967	1.36918	7.144	5.804	1.23088
																																					1.637	1.351	1.2117	7.431	5.263	1.41193
																																					3.091	2.408	1.28364	5.053	4.614	1.09515
																																					2.337	1.909	1.2242	7.702	5.917	1.30167
																																					4.674	4.218	1.10811	1.209	0.591	2.04569
																																					3.403	2.732	1.24561	12.337	8.065	1.5297
																																								2.124	1.34	1.58507
																																								1.785	1.55	1.15161
																																								1.438	1.09	1.31927
																																								3.39	2.953	1.14799
																																								1.013	0.625	1.6208
																																								8.797	8.043	1.09375
																																								5.737	5.126	1.1192
																																								0.882	0.763	1.15596
																																								14.645	11.071	1.32283
																																								14.07	11.085	1.26928
																																								2.469	1.482	1.66599
																																								1.67	1.127	1.48181
																																								11.434	8.931	1.28026
																																								3.645	2.578	1.41389
																																								6.647	5.025	1.32279
																																								9.976	7.347	1.35783
																																								3.437	2.065	1.66441
																																								6.264	6.226	1.0061
																																								8.59	7.351	1.16855
																																								3.157	2.245	1.40624
																																								4.108	1.749	2.34877
																																								6.381	4.246	1.50283
																																								9.246	4.845	1.90836
																																								6.36	3.133	2.03
																																								4.059	3.627	1.11911
																																								0.644	0.429	1.50117
																																								3.151	2.665	1.18236
																																								1.636	1.345	1.21636
																																								1.646	1.341	1.22744
																																					Unpaired two-tailed Mann-Whitney test; p-Value = 4.09E-72

## Sheet: Figure 4
																																				Figure 4k													Figure 4l
																		Figure 4f							Figure 4g			Figure 4h								PEAK1WT+GFP-control			PEAK1WT+GFP-Src			PEAK1Y724F+GFP-control			PEAK1Y724F+GFP-Src				TEER (ohms×cm2)
																		DMSO			PP2				TEER (ohms×cm2)			FITC-Dextran (RFU)								α	β	tortuosity=α/β	α	β	tortuosity=α/β	α	β	Tortuosity=α/β	α	β	Tortuosity=α/β		PEAK1WT+GFP-control
																		α	β	Tortuosity=α/β	α	β	Tortuosity=α/β		DMSO	PP2		DMSO	PP2							2.456	1.865	1.31689	3.357	2.525	1.3295	7.735	6.656	1.16211	6.846	5.732	1.19435		596.832
																		2.568	2.502	1.02638	5.382	3.085	1.74457		559	505		1.37072e+07	3.82764e+07							5.194	4.999	1.03901	6.095	5.797	1.05141	8.243	6.434	1.28116	7.354	5.599	1.31345		611.186
																		1.477	1.329	1.11136	9.212	5.724	1.60936		572	467		1.52569e+07	3.03538e+07							5.815	5.804	1.0019	6.716	6.622	1.0142	5.952	4.579	1.29985	5.063	3.801	1.33202		620.265
																		2.095	1.945	1.07712	10.056	4.354	2.3096		590	521		1.53077e+07	3.12901e+07							5.558	5.425	1.02452	6.459	6.23	1.03676	6.798	2.541	2.67532	5.909	2.183	2.70683		× 1.13cm2
																		1.535	1.492	1.02882	10.231	5.417	1.88868		× 1.13cm2			Unpaired two-tailed Student’s t-test								3.96	3.387	1.16918	4.861	4.115	1.18129	10.579	7.761	1.3631	9.69	6.945	1.39525		674.42
																		2.524	2.312	1.0917	7.335	4.443	1.65091		631.67	570.65		p-Value = 0.0019								8.855	7.173	1.23449	9.756	7.824	1.24693	15.422	8.453	1.82444	14.533	7.827	1.85678		690.64
																		2.886	2.736	1.05482	4.925	2.416	2.03849		646.36	527.71										3.534	3.386	1.04371	4.435	4.199	1.0562	9.017	4.477	2.01407	8.128	3.972	2.04632		700.9
																		1.481	1.393	1.06317	12.508	5.605	2.23158		666.7	588.73										5.614	4.405	1.27446	6.515	5.063	1.28679	13.219	8.153	1.62137	12.33	7.457	1.65348		one-way ANOVA, p value = 0.0001
																		2.232	1.889	1.18158	8.51	4.663	1.82501		Unpaired two-tailed Student’s t-test											1.656	1.15	1.44	2.557	1.761	1.45202	9.896	8.051	1.22916	9.007	7.141	1.26131		Tukey's multiple comparisons test:
																		2.616	2.327	1.12419	8.945	4.005	2.23346		p-Value = 0.0144											6.756	6.44	1.04907	7.657	7.214	1.06141	2.328	1.209	1.92556	1.439	0.735	1.95782		PEAK1WT+GFP-control vs PEAK1WT+GFP-Src, p-value = 0.0239
																		1.736	1.592	1.09045	14.913	4.959	3.00726													7.869	7.142	1.10179	8.77	7.872	1.11408	9.007	3.105	2.90081	8.118	2.768	2.9328		PEAK1Y724F+GFP-control vs PEAK1Y724F+GFP-Src, p-value =0.9296
																		2.063	1.799	1.14675	3.835	2.369	1.61883													4.516	4.061	1.11204	5.417	4.818	1.12433	4.464	3.104	1.43814	3.575	2.432	1.46998		PEAK1WT+GFP-control vs PEAK1Y724F+GFP-control, p-value = 0.0113
																		1.118	0.996	1.12249	3.301	2.22	1.48694													1.562	1.465	1.06621	2.463	2.284	1.07837	4.978	2.079	2.39442	4.089	1.685	2.42671		PEAK1WT+GFP-Src vs PEAK1Y724F+GFP-Src, p-value = 0.0003
																		1.184	1.094	1.08227	12.355	7.036	1.75597													7.599	6.844	1.11032	8.5	7.571	1.12271	14.699	4.684	3.13813	13.81	4.223	3.27019
																		2.886	2.619	1.10195	10.05	5.028	1.99881													6.293	5.42	1.16107	7.194	6.13	1.17357	4.287	2.501	1.71411	3.398	1.946	1.74615
																		2.591	2.364	1.09602	17.111	5.903	2.8987													1.132	0.975	1.16103	2.033	1.732	1.17379	8.537	7.545	1.13148	7.648	6.572	1.16372
																		1.859	1.678	1.10787	11.581	5.052	2.29236													5.303	4.566	1.16141	6.204	5.399	1.1491	6.404	3.845	1.66554	5.515	3.248	1.69797
																		3.11	2.927	1.06252	4.964	2.777	1.78754													6.55	5.728	1.14351	7.451	6.587	1.13117	9.977	6.205	1.6079	9.088	5.541	1.64014
																		1.08	1.003	1.07677	4.835	1.906	2.53673													3.842	3.536	1.08654	4.743	4.416	1.07405	5.062	4.175	1.21246	4.173	3.353	1.24456
																		3.42	3.323	1.02919	10.66	4.856	2.19522													3.956	3.426	1.1547	4.857	4.252	1.14229	6.106	4.606	1.32566	5.217	3.842	1.35789
																		1.614	1.392	1.15948	7.152	3.897	1.83526													7.989	5.79	1.37979	8.89	6.501	1.36748	3.34	3.155	1.05864	2.451	2.247	1.09079
																		0.88	0.724	1.21547	2.432	1.23	1.97724													1.044	0.865	1.20694	1.945	1.628	1.19472	6.016	1.612	3.73201	5.127	1.893	2.7084
																		2.942	2.377	1.23769	10.354	4.401	2.35265													5.55	4.918	1.12851	6.451	5.78	1.11609	7.774	6.369	1.2206	6.885	5.746	1.19822
																		1.396	1.22	1.14426	5.496	2.497	2.20104													7.032	5	1.4064	7.933	5.691	1.39396	3.597	1.866	1.92765	2.708	1.421	1.9057
																		2.385	1.704	1.39965	15.027	5.08	2.95807													5.544	5.341	1.03801	6.445	6.284	1.02562	7.746	2.628	2.94749	6.857	2.344	2.92534
																		1.031	0.806	1.27916	12.168	5.103	2.38448													3.249	2.238	1.45174	4.15	2.883	1.43947	10.624	8.675	1.22467	9.735	8.098	1.20215
																		1.417	1.289	1.0993	7.061	2.986	2.3647													2.81	2.709	1.03728	3.711	3.62	1.02514	1.575	1.161	1.35659	1.789	1.341	1.33408
																		2.675	2.156	1.24072	28.416	8.362	3.39823													6.925	6.489	1.06719	7.826	7.42	1.05472	7.092	4.042	1.75458	6.203	3.582	1.73171
				Figure 4b	WT	Peak1-/-		Figure 4c	WT	KO#1	KO#2		Figure 4d	DMSO	PP2			1.425	1.369	1.04091	6.057	4.445	1.36265													3.234	3.182	1.01634	4.135	4.119	1.00388	9.22	5.932	1.55428	8.331	5.439	1.53172
				p-Src (Y416)	0.021	0.007		p-Src (Y416)	0.041	0.005	0.004		IP ZO-1	0.029	0.002			1.443	1.278	1.12911	5.515	3.591	1.53578													7.703	6.829	1.12798	8.604	7.712	1.11566	10.329	7.435	1.38924	9.44	6.907	1.36673
				p-Src (Y527)	0.013	0.028		p-Src (Y527)	0.027	0.056	0.045		IP Src	0.033	0.007			1.786	1.62	1.10247	20.922	7.255	2.8838													7.43	7.317	1.01544	8.331	8.305	1.00313	4.741	1.887	2.51245	3.852	1.547	2.48998
				Src	0.041	0.034		Src	0.042	0.033	0.036		IP PEAK1	0.038	0.041			1.471	1.306	1.12634	8.948	4	2.237							Figure 4i	WT+CTL	WT+GFP-Src	PEAK1Y724F+CTL	PEAK1Y724F+GFP-Src		6.977	6.576	1.06098	7.878	7.513	1.04858	2.846	1.308	2.17584	1.957	0.909	2.15292
				ERK	0.036	0.035		ERK	0.05	0.052	0.046		ZO-1/PEAK1	0.763158	0.0487805			2.277	2.156	1.05612	6.493	3.672	1.76825							ZO-1	0.012	0.052	0.001	0.003		4.805	4.471	1.0747	5.706	5.372	1.06217	4.375	2.847	1.53671	3.486	2.302	1.51434
				Src/ERK	1.13889	0.971429		Src/ERK	0.84	0.634615	0.782609			1	0.0639193			3.708	3.293	1.12602	12.737	4.725	2.69566							p-PEAK1(Y724)	0.008	0.035	0.0002	0.0001		5.642	5.242	1.07631	6.543	6.15	1.0639	15.507	12.62	1.22876	14.618	12.118	1.2063
					1	0.852962			1	0.755495	0.931677		Src/PEAK1	0.763158	0.0487805			3.33	2.968	1.12197	13.431	5.37	2.50112							PEAK1	0.021	0.041	0.052	0.048		1.888	1.683	1.12181	2.789	2.513	1.10983	5.338	2.91	1.83436	4.449	2.455	1.81222
				p-Src (Y416)/Src	0.018439	0.00720588		p-Src (Y416)/Src	0.0488095	0.00787879	0.00511111			1	0.0639193			1.402	1.173	1.19523	6.699	2.593	2.58349							ERK	0.062	0.069	0.061	0.058		5.666	4.959	1.14257	6.567	5.81	1.13029	4.917	2.276	2.16037	4.028	1.884	2.138
					1	0.390795			1	0.161419	0.104715							3.848	3.5	1.09943	7.589	3.108	2.44176							ZO-1/ERK	0.193548	0.753623	0.0163934	0.0517241		5.838	5.627	1.0375	6.739	6.574	1.0251	6.561	2.941	2.23087	5.672	2.568	2.20872
				p-Src (Y527)/Src	0.0114146	0.0288235		p-Src (Y527)/Src	0.0321429	0.0882424	0.0575							1.916	1.752	1.09361	12.819	5.139	2.49445								1	3.89372	0.0846995	0.267241		6.593	5.961	1.10602	7.494	6.852	1.0937	7.235	6.389	1.13242	6.346	5.717	1.11002
					1	2.52514			1	2.74532	1.78889							1.503	1.437	1.04593	6.891	3.026	2.27726							PEAK1/ERK	0.33871	0.594203	0.852459	0.827586		0.914	0.869	1.05178	1.815	1.747	1.03892	4.685	4.16	1.1262	3.796	3.439	1.10381
																		2.577	2.305	1.118	4.822	3.201	1.5064								1	1.75431	2.51678	2.44335		2.771	2.53	1.09526	3.672	3.39	1.08319	3.37	1.602	2.10362	2.481	1.192	2.08138
																		2.076	1.843	1.12642	5.388	4.601	1.17105							p-PEAK1(Y724)/PEAK1	0.023619	0.0589024	0.000234615	0.000120833		2.82	2.421	1.16481	3.721	3.229	1.15237	9.4	3.541	2.65462	8.511	3.233	2.63254
																		0.989	0.816	1.21201	2.797	1.547	1.80802								1	2.49385	0.00993331	0.00511593		1.559	1.459	1.06854	2.46	2.329	1.05625	7.28	3.605	2.01942	6.391	3.2	1.99719
																		1.996	1.845	1.08184	13.283	3.919	3.38939													1.087	0.854	1.27283	1.988	1.577	1.26062	1.959	0.993	1.97281	1.07	0.549	1.949
																		1.941	1.518	1.27866	4.318	3.587	1.20379													4.366	4.119	1.05997	5.267	5.027	1.04774	7.805	2.033	3.83915	6.916	1.812	3.81678
																		1.362	0.972	1.40123	4.388	2.709	1.61979													4.248	2.875	1.47757	5.149	3.514	1.46528	3.605	1.295	2.78378	2.716	0.984	2.76016
																		1.383	1.189	1.16316	6.869	3.126	2.19738													0.511	0.505	1.01188	1.412	1.403	1.00641	1.129	0.854	1.32201	1.24	0.954	1.29979
																		2.088	1.448	1.44199	6.826	4.611	1.48037													2.574	2.502	1.02878	3.475	3.418	1.01668	7.343	1.891	3.88313	6.454	1.671	3.86236
																		1.475	1.29	1.14341	4.342	3.347	1.29728													1.592	1.45	1.09793	2.493	2.297	1.08533	4.908	1.319	3.721	4.019	1.087	3.69733
																		2.326	1.92	1.21146	20.48	3.792	5.40084													1.273	1.247	1.02085	2.174	2.156	1.00835	5.702	3.043	1.87381	4.813	2.6	1.85115
																		1.921	1.52	1.26382	20.38	4.155	4.90493													2.221	2.184	1.01694	3.122	3.108	1.0045	2.561	1.281	1.99922	1.672	0.846	1.97636
																		1.052	0.66	1.59394	17.072	4.342	3.93183													0.647	0.636	1.0173	1.548	1.541	1.00454	1.302	0.554	2.35018	1.987	0.854	2.3267
																		1.671	1.491	1.12072	16.442	4.456	3.68986													0.231	0.2	1.155	1.132	0.989	1.14459	13.059	8.46	1.54362	12.17	8	1.52125
																		2.017	1.545	1.3055	10.313	6.61	1.56021													0.808	0.76	1.06316	1.709	1.627	1.0504	17.265	8.105	2.13017	16.376	7.77	2.10759
																		1.491	1.398	1.06652	9.257	6.072	1.52454													1.952	1.779	1.09725	2.853	2.63	1.08479	11.264	7.276	1.5481	10.375	6.801	1.52551
																		2.716	2.321	1.17019	14.156	2.709	5.22554													2.608	2.559	1.01915	3.509	3.485	1.00689	4.413	1.494	2.95382	3.524	1.202	2.93178
																		1.545	1.342	1.15127	20.104	8.978	2.23925													2.658	2.144	1.23974	3.559	2.9	1.22724	3.967	1.734	2.28777	3.078	1.359	2.2649
																		1.251	1.097	1.14038	23.092	5.324	4.33734													4.629	4.319	1.07178	5.53	5.22	1.05939	3.838	2.677	1.43369	2.949	2.09	1.411
																		1.433	1.156	1.23962	9.936	3.226	3.07998													1.155	1.154	1.00087	2.056	1.596	1.28822	8.543	4.311	1.98167	7.654	3.906	1.95955
																		4.281	3.915	1.09349	8.726	5.689	1.53384													2.22	2.085	1.06475	3.121	2.965	1.05261	4.007	2.333	1.71753	3.118	1.839	1.69549
																		1.329	1.141	1.16477	7.389	3.125	2.36448													3.498	3.302	1.05936	4.399	4.202	1.04688	2.052	1.228	1.67101	1.163	0.705	1.64965
																		3.327	3.241	1.02654	3.553	2.513	1.41385													1.289	1.196	1.07776	2.19	2.056	1.06518	5.099	2.862	1.78162	4.21	2.393	1.7593
																		1.613	1.551	1.03997	6.899	2.416	2.85555													2.7	2.613	1.0333	3.601	3.528	1.02069	5.158	1.536	3.35807	4.269	1.279	3.33776
																		2.529	2.241	1.12851	13.904	4.891	2.84277													1.698	1.506	1.12749	2.599	2.33	1.11545	5.31	2.085	2.54676	4.421	1.751	2.52484
																		2.174	1.977	1.09965	5.21	2.507	2.07818													0.942	0.824	1.1432	1.843	1.63	1.13067	5.691	3.299	1.72507	4.802	2.82	1.70284
																		2.646	2.149	1.23127	17.273	5.071	3.40623													2.26	2.058	1.09815	3.161	2.912	1.08551	9.342	6.675	1.39955	8.453	6.138	1.37716
																		2.18	1.907	1.14316	10.643	3.633	2.92953													2.232	1.922	1.16129	3.133	2.728	1.14846	1.196	0.471	2.53928	1.304	0.518	2.51737
																		1.851	1.594	1.16123	30.816	6.312	4.88213													2.691	2.229	1.20727	3.592	3.007	1.19455	3.374	1.728	1.95255	2.485	1.287	1.93085
																		2.655	2.49	1.06627	10.91	4.067	2.68257													2.516	1.482	1.69771	3.417	2.028	1.68491	9.343	4.747	1.96819	8.454	4.345	1.94568
																		2.854	2.51	1.13705	8.936	4.101	2.17898													2.851	2.195	1.29886	3.752	2.917	1.28625	3.08	1.669	1.84542	2.191	1.202	1.8228
																		1.674	1.529	1.09483	7.438	2.517	2.95511													1.228	1.122	1.09447	2.129	1.967	1.08236	1.417	1.044	1.35728	1.521	1.139	1.33538
																		2.918	2.591	1.12621	25.037	7.129	3.51199													0.985	0.805	1.2236	1.886	1.558	1.21053	2.232	1.525	1.46361	1.343	0.932	1.44099
																		3.428	3.009	1.13925	17.968	7.411	2.4245													3.221	2.849	1.13057	4.122	3.687	1.11798	5.417	5.077	1.06697	4.528	4.335	1.04452
																		2.615	2.325	1.12473	3.74	2.232	1.67563													2.411	2.083	1.15747	3.312	2.893	1.14483	2.661	1.129	2.35695	1.772	0.759	2.33465
																		2.809	2.357	1.19177	3.382	2.358	1.43427													1.477	1.35	1.09407	2.378	2.199	1.0814	5.882	4.054	1.45091	4.993	3.495	1.42861
																		2.751	2.366	1.16272	6.409	3.588	1.78623													2.394	2.05	1.1678	3.295	2.852	1.15533	5.051	2.735	1.8468	4.162	2.281	1.82464
																		1.257	1.106	1.13653	1.287	0.779	1.65212													1.131	0.932	1.21352	2.032	1.692	1.20095	4.614	3.908	1.18066	3.725	3.216	1.15827
																		1.795	1.603	1.11978	0.461	0.424	1.08726													1.792	1.688	1.06161	2.693	2.567	1.04908	13.704	5.741	2.38704	12.815	5.42	2.36439
																		4.151	3.719	1.11616	2.332	1.331	1.75207													2.135	1.891	1.12903	3.036	2.719	1.11659	1.127	0.385	2.92727	1.22	0.435	2.8046
																		2.67	2.502	1.06715	5.242	3.084	1.69974													0.72	0.697	1.033	1.621	1.588	1.02078	7.606	5.574	1.36455	6.717	5.005	1.34206
																		2.917	2.603	1.12063	2.331	1.892	1.23203													3.394	3.084	1.10052	4.295	3.948	1.08789	4.662	2.42	1.92645	3.773	1.981	1.90459
																		1.912	1.786	1.07055	1.501	0.947	1.58501													3.084	2.937	1.05005	3.985	3.841	1.03749	6.242	4.475	1.39486	5.353	3.9	1.37256
																		2.49	2.306	1.07979	1.004	0.796	1.26131													2.006	1.909	1.05081	2.907	2.8	1.03821	3.6	1.092	3.2967	2.711	0.828	3.27415
																		1.077	1.055	1.02085	3.586	1.906	1.88143													2.599	2.468	1.05308	3.5	3.363	1.04074	5.434	1.903	2.85549	4.545	1.604	2.83354
																		2.49	2.354	1.05777	1.983	1.318	1.50455													1.672	1.543	1.0836	2.573	2.402	1.07119	5.237	2.731	1.91761	4.348	2.294	1.89538
																		1.808	1.702	1.06228	1.729	1.299	1.33102													1.261	1.177	1.07137	2.162	2.042	1.05877	3.917	2.114	1.85289	3.028	1.654	1.83071
																		1.155	1.142	1.01138	1.964	1.181	1.663													3.334	3.062	1.08883	4.235	3.934	1.07651	2.164	1.146	1.88831	1.275	0.683	1.86676
																		1.333	1.181	1.1287	4.073	2.462	1.65435													0.773	0.77	1.0039	1.674	1.403	1.19316	4.338	1.684	2.57601	3.449	1.351	2.55292
																		1.705	1.453	1.17343	2.057	1.841	1.11733													2.305	1.736	1.32776	3.206	2.438	1.31501	4.146	1.986	2.08761	3.257	1.577	2.06531
																		3.222	2.523	1.27705	3.771	2.612	1.44372													2.299	1.819	1.26388	3.2	2.557	1.25147	3.98	1.939	2.0526	3.091	1.497	2.0648
																		3.142	2.465	1.27465	2.222	1.557	1.4271													1.54	1.448	1.06354	2.441	2.239	1.09022	1.898	1.48	1.28243	1.009	0.779	1.29525
																		3.117	2.839	1.09792	0.558	0.338	1.65089													0.829	0.803	1.03238	1.73	1.634	1.05875	1.857	1.645	1.12888	0.968	0.848	1.14151
																		3.107	2.672	1.1628	4.082	2.599	1.5706													3.11	3.07	1.01303	4.011	3.858	1.03966	4.603	4.459	1.03229	3.714	3.554	1.04502
																		1.394	1.069	1.30402	2.377	1.875	1.26773													2.603	2.278	1.14267	3.504	2.998	1.16878	4.619	3.762	1.2278	3.73	3.006	1.24085
																		2.568	1.911	1.3438	2.03	1.327	1.52977													2.612	2.46	1.06179	3.513	3.228	1.08829	3.208	1.773	1.80936	2.319	1.272	1.82311
																		2.47	1.365	1.80952	3.592	0.795	4.51824													0.882	0.801	1.10112	1.783	1.581	1.12777	8.599	5.23	1.64417	7.71	4.652	1.65735
																		1.332	1.213	1.0981	3.138	2.298	1.36554													2.525	2.37	1.0654	3.426	3.138	1.09178	5.383	3.618	1.48784	4.494	2.994	1.501
																		3.296	2.864	1.15084	1.452	1.146	1.26702													3.458	3.195	1.08232	4.359	3.932	1.1086	5.159	2.692	1.91642	4.27	2.213	1.92951
																		2.004	1.839	1.08972	3	1.84	1.63043													1.238	1.215	1.01893	2.139	2.046	1.04545	7.358	4.875	1.50933	6.469	4.249	1.52248
																		1.707	1.562	1.09283	2.074	1.423	1.45748													0.843	0.759	1.11067	1.744	1.535	1.13616	4.702	1.241	3.78888	3.813	1.003	3.8016
																		2.108	1.87	1.12727	2.621	2.403	1.09072													1.225	1.165	1.0515	2.126	1.972	1.07809	4.123	2.377	1.73454	3.234	1.851	1.74716
																		2.812	2.475	1.13616	2.14	1.895	1.12929													2.918	2.652	1.1003	3.819	3.389	1.12688	10.686	6.412	1.66656	9.797	5.833	1.67958
																		1.565	1.169	1.33875	2.968	1.814	1.63616													1.233	1.1	1.12091	2.134	1.86	1.14731	2.909	2.221	1.30977	2.02	1.527	1.32286
																		1.003	0.97	1.03402	1.056	0.883	1.19592													1.443	1.375	1.04945	2.344	2.179	1.07572	6.806	6.139	1.10865	5.917	5.276	1.12149
																		2.449	1.92	1.27552	2.013	1.931	1.04247													1.033	0.993	1.04028	1.934	1.813	1.06674	2.097	1.526	1.37418	1.208	0.871	1.38691
																		2.346	1.973	1.18905	5.161	3.714	1.38961													1.956	1.953	1.00154	2.857	2.78	1.0277	3.889	1.128	3.4477	3	0.867	3.46021
																		1.657	1.509	1.09808	1.09	0.957	1.13898													3.213	3.089	1.04014	4.114	3.857	1.06663	6.471	2.966	2.18173	5.582	2.543	2.19505
																		1.788	1.416	1.26271	3.958	2.663	1.48629													2.383	2.203	1.08171	3.284	2.964	1.10796	11.158	7.652	1.45818	10.269	6.981	1.47099
																		2.254	2.126	1.06021	1.052	0.752	1.39894													2.206	2.064	1.0688	3.107	2.836	1.09556	6.195	2.919	2.1223	5.306	2.485	2.13521
																		2.831	2.648	1.06911	1.955	1.761	1.11016													1.183	1.103	1.07253	2.084	1.896	1.09916	6.326	2.261	2.79788	5.437	1.934	2.81127
																		1.152	1.117	1.03133	1.484	1.27	1.1685													1.259	1.124	1.12011	2.16	1.885	1.14589	2.62	2.096	1.25	1.731	1.371	1.26258
																		1.551	1.475	1.05153	3.277	2.565	1.27758													1.158	1.104	1.04891	3.172	2.949	1.07562	7.409	6.683	1.10863	2.39	2.131	1.12154
																		1.651	1.279	1.29085	1.61	1.22	1.31967													3.231	3.107	1.03991	1.909	1.79	1.06648	2.873	2.09	1.37464	4.224	3.045	1.38719
																		1.816	1.426	1.27349	3.571	3.359	1.06311													1.67	1.668	1.0012	2.57	2.5	1.028	5.918	1.716	3.44872	4.027	1.164	3.45962
																		4.11	3.447	1.19234	1.81	0.951	1.90326													2.202	2.117	1.04015	2.913	2.731	1.06664	3.965	1.817	2.18217	2.707	1.233	2.19546
																		3.22	2.379	1.35351	3.819	3.093	1.23472													2.196	2.03	1.08177	1.498	1.352	1.10799	4.024	2.76	1.45797	3.954	2.688	1.47098
																		1.921	1.459	1.31666	2.788	1.942	1.43563													1.437	1.344	1.0692	4.172	3.808	1.09559	4.176	1.968	2.12195	3.128	1.465	2.13515
																		2.28	2.05	1.1122	2.692	1.439	1.87074													2.726	2.542	1.07238	3.862	3.514	1.09903	4.557	1.629	2.79742	2.936	1.044	2.81226
																		3.393	3.193	1.06264	4.521	2.228	2.02917													3.007	2.685	1.11993	2.784	2.429	1.14615	8.208	6.566	1.25008	2.77	2.193	1.26311
																		3.467	3.089	1.12237	0.855	0.616	1.38799													Kruskal-Wallis test, p-value = 1.78E-60
																		2.327	2.067	1.12579	2.148	0.942	2.28025													Dunn’s multiple comparisons test:
																		2.452	2.319	1.05735	4.593	1.8	2.55167													PEAK1WT + GFP-control vs PEAK1WT + GFP-Src, p-value > 0.9999;
																		1.433	0.918	1.561	2.147	1.407	1.52594													PEAK1Y724F + GFP-control vs PEAK1Y724F + GFP-Src, p-value > 0.9999
																		2.484	2.059	1.20641	1.887	1.43	1.31958													PEAK1WT + GFP-control vs PEAK1Y724F + GFP-control, p-value < 0.0001
																		2.622	1.95	1.34462	1.802	0.854	2.11007													PEAK1WT + GFP-Src vs PEAK1Y724F + GFP-Src, p-value < 0.0001
																		3.134	2.758	1.13633	3.473	1.243	2.79405
																		1.725	1.245	1.38554	4.581	1.899	2.41232
																		1.862	1.67	1.11497	3.5	2.008	1.74303
																		4.563	4.112	1.10968	4.754	2.183	2.17774
																		4.664	3.234	1.44218	3.322	1.998	1.66266
																		3.037	2.833	1.07201	1.679	0.813	2.06519
																		2.966	2.721	1.09004	3.096	2.3	1.34609
																		3.376	2.864	1.17877	1.258	1.012	1.24308
																		3.003	2.727	1.10121	2.725	1.142	2.38616
																		2.983	2.501	1.19272	3.975	2.28	1.74342
																		2.678	2.544	1.05267	1.41	1.206	1.16915
																		2.65	2.456	1.07899	3.302	2.045	1.61467
																		2.164	2.061	1.04998	1.906	1.302	1.4639
																		3.193	2.899	1.10141	2.033	1.882	1.08023
																		4.968	4.678	1.06199	2.676	2.455	1.09002
																		3.291	3.193	1.03069	0.882	0.747	1.18072
																		3.531	3.007	1.17426	4.78	1.994	2.39719
																		2.378	2.224	1.06924	2.383	1.988	1.19869
																		2.981	2.604	1.14478	4.295	1.224	3.50899
																		6.658	6.254	1.0646	3.553	2.5	1.4212
																		3.671	3.39	1.08289	2.903	2.477	1.17198
																		3.991	3.648	1.09402	3.472	1.887	1.83996
																		6.602	6.183	1.06777	1.413	1.15	1.2287
																		5.401	5.045	1.07056	3.656	1.901	1.9232
																		3.559	3.32	1.07199	3.046	1.253	2.43097
																		6.323	5.998	1.05418	5.47	2.533	2.15949
																		7.221	6.878	1.04987	2.494	1.529	1.63113
																		7.619	7.258	1.04974	2.923	1.152	2.53733
																		4.008	3.49	1.14842	2.786	2.002	1.39161
																		5.009	3.64	1.3761	2.424	1.342	1.80626
																		4.644	4.191	1.10809	2.608	1.654	1.57678
																		6.508	6.076	1.0711	1.04	1.017	1.02262
																		7.504	6.733	1.11451	4.092	1.906	2.1469
																		3.05	2.571	1.18631	3.034	1.85	1.64
																		8.663	8.235	1.05197	4.113	1.398	2.94206
																		4.046	3.622	1.11706	3.849	1.932	1.99224
																		2.945	2.657	1.10839	2.174	1.803	1.20577
																		2.143	1.819	1.17812	4.143	1.65	2.51091
																		1.717	1.395	1.23082	5.286	2.758	1.91661
																		8.673	7.701	1.12622	3.494	2.212	1.57957
																		4.919	4.508	1.09117	1.607	1.195	1.34477
																		3.738	3.366	1.11052	2.281	1.804	1.26441
																		3.306	2.733	1.20966	3.725	1.985	1.87657
																		6.613	5.986	1.10474	1.913	1.59	1.20314
																		5.02	4.719	1.06378	2.186	1.812	1.2064
																		2.524	2.083	1.21171	2.037	1.92	1.06094
																		5.14	4.528	1.13516	1.445	1.253	1.15323
																		8.445	6.511	1.29704	2.373	2.063	1.15027
																		4.5	4.036	1.11497	2.007	1.58	1.27025
																		6.927	5.882	1.17766	4.533	2.265	2.00132
																		7.153	6.603	1.0833	5.406	1.867	2.89555
																		5.619	5.143	1.09255	4.724	2.099	2.2506
																		4.311	4.293	1.00419	2.893	2.223	1.30139
																		5.398	4.884	1.10524	5.632	1.545	3.64531
																		0.892	0.721	1.23717	3.496	2.098	1.66635
																		9.173	8.575	1.06974	6.244	2.186	2.85636
																		2.992	2.567	1.16556	3.924	2.185	1.79588
																		2.974	2.589	1.14871	3.586	2.038	1.75957
																		4.509	4.38	1.02945	2.754	2.454	1.12225
																		5.634	5.236	1.07601	3.226	2.716	1.18778
																		3.199	2.881	1.11038	1.915	1.656	1.1564
																		2.171	1.985	1.0937	1.54	1.355	1.13653
																		3.294	3.04	1.08355	3.853	2.042	1.88688
																		6.649	5.352	1.24234	2.849	1.67	1.70599
																		3.701	3.366	1.09952	2.174	1.278	1.7011
																		10.145	8.076	1.25619	2.641	1.938	1.36275
																		4.952	3.869	1.27992	2.772	1.876	1.47761
																		10.254	9.475	1.08222	1.953	1.205	1.62075
																		5.488	4.968	1.10467	2.614	1.664	1.57091
																		5.945	5.193	1.14481	2.399	1.391	1.72466
																		2.684	2.251	1.19236	1.604	0.868	1.84793
																		8.053	7.133	1.12898	3.413	1.857	1.83791
																		6.041	5.721	1.05593	3.227	1.969	1.6389
																		2.885	2.206	1.3078	1.466	1.193	1.22883
																		3.739	3.066	1.2195	2.213	1.279	1.73026
																		6.463	5.591	1.15596	3.718	2.939	1.26506
																		4.991	4.427	1.1274	1.663	1.515	1.09769
																		8.351	7.725	1.08104	4.885	3.318	1.47227
																		2.642	2.264	1.16696	3.631	2.819	1.28805
																		6.887	6.422	1.07241	1.747	1.375	1.27055
																		5.45	4.542	1.19991	3.125	2.965	1.05396
																		2.777	2.65	1.04792	3.378	2.624	1.28735
																		5	3.152	1.58629	2.427	1.999	1.21411
																		3.513	3.211	1.09405	1.631	0.776	2.1018
																		6.317	5.713	1.10572	1.552	0.923	1.68147
																		3.926	3.781	1.03835	3.062	1.179	2.59712
																		8.944	7.661	1.16747	4.515	2.31	1.95455
																		1.693	1.24	1.36532	2.567	1.222	2.10065
																		2.187	1.77	1.23559	4.343	2.67	1.62659
																		5.331	4.738	1.12516	2.699	2.46	1.09715
																		2.585	2.265	1.14128	2.455	1.77	1.38701
																		2.743	2.378	1.15349	2.128	1.542	1.38003
																		6.389	5.816	1.09852	2.989	1.91	1.56492
																		6.487	5.968	1.08696	2.496	2	1.248
																		5.617	4.788	1.17314	1.947	1.575	1.23619
																		2.069	1.264	1.63687	1.799	1.649	1.09096
																		2.627	2.082	1.26177	2.759	1.861	1.48254
																		4.74	4.348	1.09016	2.367	1.328	1.78238
																		4.013	3.224	1.24473	4.862	2.033	2.39154
																		4.906	4.32	1.13565	0.803	0.708	1.13418
																		6.072	5.906	1.02811	2.055	1.049	1.95901
																		4.491	4.047	1.10971	2.977	1.408	2.11435
																		1.003	0.925	1.08432	2.493	2.138	1.16604
																		4.078	3.787	1.07684	1.67	1.028	1.62451
																		4.6	4.243	1.08414	1.762	1.283	1.37334
																		2.445	2.383	1.02602	1.946	1.379	1.41117
																		5.829	5.445	1.07052	1.756	1.202	1.4609
																		1.278	1.165	1.097	2.994	1.962	1.52599
																		7.967	7.145	1.11505	2.533	1.196	2.11789
																		1.764	1.603	1.10044	3.404	2.757	1.23468
																		6.731	6.297	1.06892	3.056	2.597	1.17674
																		1.99	1.599	1.24453	2.562	1.694	1.5124
																		7.05	5.97	1.1809	3.646	3.375	1.0803
																		8.097	7.2	1.12458	1.797	1.69	1.06331
																		8.829	7.03	1.2559	1.067	0.913	1.16867
																		6.319	5.696	1.10938	3.397	2.487	1.3659
																		7.56	6.8	1.11176	2.787	2.319	1.20181
																		4.62	4.199	1.10026	2.142	2.088	1.02586
																		4.093	3.906	1.04788	1.402	1.242	1.12882
																		4.818	4.365	1.10378	2.391	2.098	1.13966
																		6.071	5.43	1.11805	1.961	1.664	1.17849
																		3.481	3.243	1.07339	6.57	2.386	2.75356
																		7.424	6.114	1.21426	5.487	2.224	2.46718
																		7.552	7.147	1.05667	2.803	1.646	1.70292
																		4.546	3.642	1.24822	1.126	0.619	1.81906
																		3.946	3.435	1.14876	2.113	1.456	1.45124
																		5.215	4.597	1.13444	3.404	2.888	1.17867
																		8.771	7.945	1.10396	0.854	0.806	1.05955
																		3.414	3.005	1.13611	1.541	0.884	1.74321
																		5.326	4.77	1.11656	3.421	2.752	1.2431
																		6.286	5.641	1.11434	1.234	1.006	1.22664
																		6.156	4.761	1.29301	6.221	2.723	2.28461
																		3.549	3.122	1.13677	1.565	1.16	1.34914
																		4.642	4.276	1.08559	1.518	1.33	1.14135
																		2.848	2.091	1.36203	1.023	0.709	1.44288
																		5.187	4.662	1.11261	4.494	2.278	1.97278
																		6.113	5.887	1.03839	1.74	1.217	1.42975
																		2.704	2.395	1.12902	4.264	1.887	2.25967
																		8.712	7.201	1.20983	1.571	0.943	1.66596
																		6.569	6.338	1.03645	1.529	1.308	1.16896
																		5.351	5.181	1.03281	4.855	3.112	1.56009
																		4.709	4.152	1.13415	4.071	2.004	2.03144
																		6.113	4.471	1.36726	2.823	1.913	1.47569
																		4.577	3.785	1.20925	1.771	1.561	1.13453
																		5.437	4.244	1.2811	2.24	1.492	1.50134
																		2.877	2.355	1.22166	1.609	1.201	1.33972
																		8.544	7.728	1.10559	2.571	1.69	1.5213
																		12.538	10.086	1.24311	3.84	1.815	2.1157
																					0.959	0.736	1.30299
																					2.579	1.698	1.51885
																					3.042	1.673	1.81829
																					2.765	1.933	1.43042
																					1.767	1.344	1.31473
																					1.445	1.202	1.20216
																					1.236	1.032	1.19767
																					2.555	1.672	1.52811
																					2.281	1.853	1.23098
																					2.115	1.498	1.41188
																					3.155	2.881	1.09511
																					3.478	2.672	1.30165
																					2.575	1.258	2.0469
																					2.475	1.618	1.52967
																					1.435	0.905	1.58564
																					3.679	3.194	1.15185
																					2.883	2.185	1.31945
																					3.821	3.328	1.14814
																					1.917	1.183	1.62046
																					2.915	2.665	1.09381
																					2.414	2.157	1.11915
																					1.968	1.702	1.15629
																					3.819	2.887	1.32283
																					1.73	1.363	1.26926
																					1.708	1.025	1.66634
																					1.366	0.922	1.48156
																					4.243	3.314	1.28033
																					1.394	0.986	1.41379
																					1.795	1.357	1.32277
																					1.4	1.031	1.3579
																					4.525	2.719	1.66421
																					1.481	1.472	1.00611
																					2.814	2.408	1.1686
																					1.838	1.307	1.40627
																					3.168	1.349	2.34841
																					2.346	1.561	1.50288
																					3.855	2.02	1.90842
																					9.53	4.695	2.02982
																					3.22	2.877	1.11922
																					1.344	0.896	1.5
																					1.568	1.326	1.1825
																					3.429	2.82	1.21596
																					1.048	0.854	1.22717
																		Unpaired two-tailed Mann-Whitney test; p-Value = 7.29E-70
[truncated: 7 more columns]

## Sheet: Figure 5
																						Figure 5h													Figure 5i					Figure 5j
																						PEAK1WT+sgNC			PEAK1WT+CSK KO			PEAK1Y724F+sgNC			PEAK1Y724F+CSK KO				TEER (ohms×cm2)					FITC-Dextran (RFU)
																						α	β	Tortuosity=α/β	α	β	Tortuosity=α/β	α	β	Tortuosity=α/β	α	β	Tortuosity=α/β		PEAK1WT+sgNC	PEAK1WT+CSK KO	PEAK1Y724F+sgNC	PEAK1Y724F+CSK KO		PEAK1WT+sgNC	PEAK1WT+CSK KO	PEAK1Y724F+sgNC	PEAK1Y724F+CSK KO
																						2.787	2.193	1.27086	1.509	1.317	1.14579	3.781	2.504	1.51018	3.723	2.233	1.66726		601.239	690.442	549.469	542.301		16601932	15525485	22417540	22174383
																						5.525	5.052	1.09363	1.585	1.506	1.05246	6.519	3.426	1.9029	5.209	2.505	2.07944		628.407	650.531	544.867	602.478		13910375	12910125	20283467	21472595
																						6.146	5.634	1.09088	3.868	2.989	1.29408	7.14	3.112	2.29451	4.242	1.73	2.45202		625.929	629.823	531.239	548.938		17244479	14253173	24386480	25273426
																						5.889	5.419	1.08673	2.764	2.432	1.13651	6.883	5.429	1.26771	3.992	2.802	1.4247		×1.13cm2					one-way ANOVA, p value = 0.0006
																						4.291	3.757	1.14213	1.592	0.765	2.08105	5.285	2.033	2.59972	3.278	1.189	2.75694		679.4	780.2	620.9	612.8		Tukey's multiple comparisons test:
																						9.186	8.123	1.13086	2.102	1.731	1.21433	10.18	6.82	1.49271	5.05	3.061	1.64979		710.1	735.1	615.7	680.8		PEAK1WT + sgNC vs PEAK1WT + CSK KO, p-value = 0.6764
																						3.865	3.379	1.14383	4.367	2.181	2.00229	4.859	3.157	1.53897	4.468	2.635	1.69564		707.3	711.7	600.3	620.3		PEAK1Y724F + sgNC vs PEAK1Y724F + CSK KO, p-value = 0.9747
																						5.945	5.456	1.08963	1.178	0.685	1.71971	6.939	2.394	2.89865	4.79	1.568	3.05485		one-way ANOVA, p value = 0.0016					PEAK1WT + sgNC vs PEAK1Y724F + sgNC, p-value = 0.0104
																						1.987	1.81	1.09779	2.38	1.849	1.28718	2.981	1.608	1.85406	2.801	1.393	2.01077		Tukey's multiple comparisons test:					PEAK1WT + CSK KO vs PEAK1Y724F + CSK KO, p-value = 0.0016
																						7.087	6.004	1.18038	3.366	2.748	1.22489	8.081	3.592	2.24958	1.785	0.742	2.40566		PEAK1WT + sgNC vs PEAK1WT + CSK KO, p-value = 0.2855
																						8.2	7.437	1.1026	4.416	3.663	1.20557	9.194	3.152	2.91728	5.416	1.762	3.07378		PEAK1Y724F + sgNC vs PEAK1Y724F + CSK KO, p-value = 0.6734
																						4.847	4.37	1.10915	0.765	0.668	1.14521	5.841	3.156	1.85077	2.121	1.006	2.10835		PEAK1WT + sgNC vs PEAK1Y724F + sgNC, p-value = 0.0198
																						1.893	1.844	1.02657	3.326	2.401	1.38526	2.887	1.282	2.25178	4.245	1.762	2.40919		PEAK1WT + CSK KO vs PEAK1Y724F + CSK KO, p-value = 0.0070
																						7.93	7.348	1.07921	3.204	2.689	1.19152	8.924	3.711	2.4045	5.827	2.275	2.56132
																						6.624	6.347	1.04364	3.967	3.296	1.20358	7.618	5.039	1.51167	3.851	2.308	1.66854
																						1.463	1.232	1.1875	3.451	2.991	1.15379	2.457	1.662	1.47792	5.891	3.603	1.63503
																						5.634	5.428	1.03795	1.587	1.111	1.42844	6.628	5.19	1.27696	4.065	2.835	1.43386
																						6.881	6.205	1.10894	2.425	2.136	1.1353	7.875	4.712	1.67126	5.618	3.79	1.48232
																						4.173	3.868	1.07885	2.312	2.191	1.05523	5.167	2.038	2.53539	2.925	1.246	2.34751
																						4.287	3.627	1.18197	2.844	2.621	1.08508	5.281	2.439	2.16556	4.59	2.322	1.97674
																						8.32	7.562	1.10024	3.211	3.163	1.01518	9.314	4.563	2.04119	2.539	1.371	1.85193
																						1.375	1.202	1.14393	2.079	1.673	1.24268	2.369	1.404	1.68779	4.385	2.925	1.49915
																						5.881	5.219	1.12684	2.645	2.467	1.07215	6.875	5.156	1.33329	3.128	2.733	1.14453
																						7.363	6.61	1.11392	3.273	2.79	1.17312	8.357	6.049	1.3816	2.436	2.042	1.19295
																						5.875	5.648	1.04019	4.696	4.157	1.12966	6.869	5.649	1.21597	5.434	4.691	1.15839
																						3.58	2.898	1.23533	2.421	2.127	1.13822	4.574	2.635	1.73617	6.929	4.478	1.54734
																						3.141	2.782	1.12904	1.565	1.355	1.15498	4.135	2.132	1.93915	1.946	1.112	1.75
																						7.256	6.813	1.06502	3.291	2.945	1.11749	8.25	5.59	1.47582	5.932	4.609	1.28705
Figure 5b	FL	PEAK1Δ861-879		Figure 5c	WT	CSK KO		Figure 5d	WT	CSK KO		Figure 5e	FC-PEAK1+GFP	FC-PEAK1+GFP-CSK		Figure 5f	PEAK1WT+sgNC	PEAK1WT+CSK KO	PEAK1Y724F+sgNC	PEAK1Y724F+CSK KO		3.565	3.24	1.10031	3.494	3.36	1.03988	4.559	1.75	2.6052	7.595	3.143	2.41648
IP CSK	0.042	0.001		IP Src	0.037	0.002		IP Src	0.006	0.037		IP Src	0.008	0.042		ZO-1	0.015	0.029	0.002	0.002		8.034	7.394	1.08656	1.093	0.918	1.19063	9.028	4.369	2.06633	6.774	3.608	1.87749
IP PEAK1	0.044	0.04		IP Src (Y416)	0.042	0.005		IP CSK	0.042	0.045		IP PEAK1	0.042	0.037		Tubulin	0.039	0.048	0.067	0.076		7.761	7.353	1.05549	1.089	0.935	1.16471	8.755	3.248	2.69575	4.832	1.927	2.50752
CSK/PEAK1	0.954545	0.025		IP Src (Y527)	0.034	0.001		Src/CSK	0.142857	0.822222		Src/PEAK1	0.190476	1.13514		ZO-1/Tubulin	0.384615	0.604167	0.0298507	0.0263158		7.308	6.74	1.08427	3.619	3.45	1.04899	8.302	6.177	1.3441	3.738	3.236	1.15513
	1	0.0261905		IP PEAK1	0.041	0.042			1	5.75556			1	5.95946			1	1.57083	0.0776119	0.0684211		5.136	3.722	1.3799	1.504	1.308	1.14985	6.13	2.232	2.74594	3.888	1.52	2.55789
				Src/PEAK1	0.902439	0.047619																5.973	5.403	1.1055	1.142	0.968	1.17975	6.967	5.156	1.35129	8.003	6.884	1.16255
					1	0.0527671																2.219	2.072	1.07095	2.393	2.095	1.14224	3.213	1.616	1.9887	5.055	2.809	1.79957
				p-Src(Y416)/PEAK1	1.02439	0.119048																5.997	5.073	1.18214	3.048	2.417	1.26107	6.991	1.973	3.54393	4.499	1.341	3.35496
					1	0.116213																6.169	4.977	1.2395	1.574	1.265	1.24427	7.163	4.498	1.59233	6.054	4.313	1.40366
				p-Src(Y527)/PEAK1	0.829268	0.0238095																6.924	5.786	1.19668	2.377	2.292	1.03709	7.918	4.953	1.5987	6.25	4.433	1.40988
					1	0.0287115																1.245	0.865	1.43931	4.235	3.273	1.29392	2.239	1.245	1.79768	5.224	3.247	1.60887
																						3.102	2.759	1.12432	3.5	2.766	1.26537	4.096	1.266	3.23537	4.247	1.394	3.04663
																						3.151	2.721	1.15803	2.185	1.563	1.39795	4.145	1.86	2.22876	8.768	4.298	2.04002
																						1.89	1.689	1.11901	5.7	5.075	1.12315	2.884	1.468	1.96442	7.407	3.653	2.02765
																						1.418	1.204	1.17774	1.027	0.889	1.15523	2.412	0.821	2.93796	2.731	0.907	3.01103
																						4.697	4.214	1.11462	0.905	0.79	1.14557	5.691	1.752	3.24746	4.702	1.416	3.32062
																						4.579	3.844	1.19121	4.431	3.954	1.12064	5.573	4.128	1.35003	3.929	2.76	1.42355
																						0.842	0.78	1.07949	5.315	5.067	1.04894	1.836	1.071	1.71363	1.767	0.989	1.78665
																						0.579	0.473	1.2241	4.325	3.753	1.15241	1.573	0.815	1.93001	4.206	1.972	2.13286
																						1.242	1.196	1.03846	3.069	2.275	1.34901	2.236	0.66	3.38625	3.264	0.943	3.46129
																						3.978	3.503	1.1356	2.526	2.386	1.05868	4.972	2.27	2.19021	7.735	3.417	2.26368
																						0.821	0.72	1.14028	5.919	5.098	1.16104	1.815	0.634	2.86245	1.73	0.589	2.93718
																						1.947	1.536	1.26758	1.819	1.78	1.02191	2.941	1.343	2.19014	6.117	2.703	2.26304
																						1.731	1.539	1.12476	2.968	2.848	1.04213	2.124	1.163	1.82679	5.76	3.031	1.90036
																						2.773	2.593	1.06942	1.454	1.347	1.07944	3.166	1.455	2.17549	7.667	3.409	2.24905
																						0.89	0.841	1.05826	3.84	2.919	1.31552	1.283	0.615	2.08643	3.391	1.57	2.15987
																						2.905	2.747	1.05752	2.351	2.05	1.14683	3.298	1.46	2.25857	5.848	2.508	2.33174
																						1.923	1.908	1.00786	1.596	1.391	1.14738	2.316	1.2	1.92957	5.727	2.776	2.06304
																						1.604	0.779	2.05905	3.312	2.707	1.22349	1.997	1.725	1.15758	5.122	4.161	1.23095
																						2.552	1.904	1.34034	1.038	0.835	1.24311	2.945	1.871	1.57374	2.531	1.537	1.64671
																						0.978	0.699	1.39914	2.245	2.084	1.07726	1.371	0.457	2.99761	2.014	0.656	3.07012
																						0.562	0.5	1.124	2.151	1.847	1.16459	0.955	0.787	1.21394	7.136	5.544	1.28716
																						1.139	1.071	1.06349	2.025	1.439	1.40723	1.532	0.667	2.29747	8.195	3.457	2.37055
																						2.283	2.238	1.02011	2.286	1.98	1.15455	2.676	1.55	1.72633	5.503	3.058	1.79954
																						2.939	1.448	2.0297	2.013	1.822	1.10483	3.332	2.369	1.40661	3.542	2.393	1.48015
																						2.989	2.669	1.1199	2.946	2.868	1.0272	3.382	1.618	2.09056	4.443	2.053	2.16415
																						4.96	4.063	1.22077	1.129	1.007	1.12115	5.353	3.881	1.3792	4.595	3.163	1.45273
																						1.486	0.822	1.80779	2.858	2.513	1.13729	1.879	0.92	2.04197	5.557	2.627	2.11534
																						2.551	2.236	1.14088	2.914	2.666	1.09302	2.944	2.035	1.44695	4.749	3.124	1.52017
																						3.829	3.101	1.23476	2.177	1.779	1.22372	4.222	2.252	1.87442	2.126	1.092	1.94689
																						1.62	1.231	1.316	4.394	3.685	1.1924	2.013	0.846	2.37915	5.475	2.233	2.45186
																						3.031	2.729	1.11066	1.431	1.124	1.27313	3.424	1.706	2.00707	6.015	2.892	2.07988
																						2.029	1.773	1.14439	5.138	4.11	1.25012	2.422	0.794	3.04968	4.88	1.563	3.1222
																						1.273	1.151	1.10599	2.516	1.868	1.3469	1.666	0.823	2.02432	5.241	2.499	2.09724
																						2.591	2.408	1.076	1.614	1.39	1.16115	2.984	1.746	1.70886	4.406	2.473	1.78164
																						2.563	2.304	1.11241	0.792	0.581	1.36317	2.956	0.861	3.4352	1.891	0.539	3.50835
																						3.022	2.019	1.49678	3.173	2.755	1.15172	3.415	1.786	1.91169	2.616	1.318	1.98483
																						2.847	2.298	1.2389	4.327	3.797	1.13958	3.24	1.196	2.70871	6.179	2.221	2.78208
																						3.182	2.832	1.12359	1.913	1.734	1.10323	3.575	2.869	1.24593	3.75	2.843	1.31903
																						1.559	1.272	1.22563	3.601	3.473	1.03686	1.952	0.799	2.44245	2.311	0.919	2.51469
																						1.316	1.203	1.09393	3.385	3.042	1.11275	1.709	0.879	1.94458	2.668	1.322	2.01815
																						3.552	2.624	1.35366	1.587	1.344	1.1808	3.945	2.628	1.50114	3.889	2.471	1.57386
																						2.742	2.5	1.0968	3.645	3.152	1.15641	3.135	1.646	1.90454	3.606	1.824	1.97697
																						1.808	1.653	1.09377	3.344	3.251	1.02861	2.201	1.902	1.15693	6.232	5.174	1.20448
																						2.725	2.375	1.14737	3.635	3.142	1.15691	3.118	1.745	1.78632	3.416	1.863	1.8336
																						1.462	1.379	1.06019	2.013	1.912	1.05282	1.855	0.658	2.82096	5.284	1.842	2.86862
																						2.123	1.703	1.24662	1.983	1.982	1.0005	2.516	0.876	2.87291	6.531	2.236	2.92084
																						2.466	2.318	1.06385	1.706	0.99	1.72323	2.859	1.614	1.7715	1.018	0.56	1.81786
																						1.051	0.764	1.37565	2.684	1.747	1.53635	1.444	1.202	1.20172	4.568	3.656	1.24945
																						3.725	3.339	1.1156	2.792	2.313	1.20709	4.118	2.096	1.96504	2.938	1.46	2.01233
																						3.415	3.065	1.11419	1.939	1.457	1.33082	3.808	1.344	2.83326	4.229	1.373	3.08012
																						2.337	2.158	1.08295	2.622	2.254	1.16327	2.73	1.191	2.29266	2.008	0.858	2.34033
																						2.93	2.758	1.06236	3.912	3.669	1.06623	3.323	1.885	1.76301	2.994	1.654	1.81016
																						2.003	1.804	1.11031	2.931	2.436	1.2032	2.396	1.611	1.48742	3.998	2.605	1.53474
																						1.592	1.572	1.01272	3.311	3.279	1.00976	1.985	1.508	1.31613	3.273	2.4	1.36375
																						3.665	3.214	1.14032	0.782	0.578	1.35294	4.058	2.546	1.59404	1.216	0.741	1.64103
																						1.104	1.004	1.0996	1.095	1.035	1.05797	1.497	0.884	1.69393	4.203	2.413	1.74182
																						2.636	2.265	1.1638	2.549	2.248	1.1339	3.029	2.051	1.47682	3.532	2.317	1.52438
																						2.63	2.134	1.23243	1.795	1.695	1.059	3.023	1.527	1.9793	3.36	1.658	2.02654
																						1.871	1.744	1.07282	4.132	3.558	1.16133	2.264	1.887	1.19962	1.864	1.495	1.24682
																						1.16	1.081	1.07308	2.861	2.386	1.19908	1.553	0.793	1.95725	1.627	0.812	2.00369
																						3.441	3.139	1.09621	1.777	1.631	1.08952	3.834	2.932	1.30775	3.875	2.859	1.35537
																						2.934	2.732	1.07394	3.238	3.173	1.02049	3.327	2.189	1.51971	3.742	2.192	1.70712
																						2.943	2.877	1.02294	2.936	2.352	1.2483	3.336	2.856	1.1679	2.887	2.13	1.3554
																						1.213	1.054	1.15085	2.071	1.417	1.46154	1.606	0.946	1.69847	4.178	2.215	1.88623
																						2.856	2.104	1.35741	2.998	2.736	1.09576	3.249	1.111	2.92331	4.143	1.332	3.11036
																						3.789	2.97	1.27576	4.188	3.772	1.11029	4.182	2.15	1.94547	4.817	2.258	2.1333
																						1.569	1.387	1.13122	3.94	3.617	1.0893	1.648	0.822	2.0044	4.71	2.149	2.19172
																						1.174	0.938	1.2516	4.018	3.85	1.04364	1.253	0.723	1.73369	3.608	1.878	1.92119
																						1.556	1.431	1.08735	0.832	0.762	1.09186	1.635	0.836	1.95473	2.003	0.935	2.14225
																						3.249	2.958	1.09838	3.455	2.932	1.17838	3.328	1.423	2.33846	3.933	1.557	2.52601
																						1.564	1.162	1.34596	1.396	1.258	1.1097	1.643	0.78	2.10624	2.094	0.913	2.29354
																						1.774	1.651	1.0745	1.534	1.013	1.51431	1.853	0.554	3.34726	4.96	1.403	3.53528
																						1.364	1.244	1.09646	2.556	2.492	1.02568	1.443	0.862	1.67355	0.947	0.509	1.86051
																						2.287	1.974	1.15856	1.883	1.836	1.0256	2.366	1.498	1.57923	1.094	0.619	1.76737
																						3.544	3.258	1.08778	1.74	1.596	1.09023	3.623	1.517	2.38821	2.903	1.127	2.57587
																						2.714	2.537	1.06977	1.333	1.162	1.14716	2.793	2.169	1.28754	4.658	2.758	1.68891
																						2.537	2.441	1.03933	3	2.358	1.27226	2.616	2.013	1.29957	3.29	1.934	1.70114
																						1.514	1.38	1.0971	1.33	1.318	1.0091	1.593	0.884	1.80197	2.647	1.201	2.204
																						1.59	1.412	1.12606	1.106	0.999	1.10711	1.669	0.74	2.25688	2.206	0.83	2.65783
																						3.873	3.409	1.13611	1.381	1.368	1.0095	3.952	3.266	1.20994	5.687	3.53	1.61105
																						2.769	2.619	1.05727	1.669	1.63	1.02393	2.848	2.649	1.07506	2.313	1.567	1.47607
																						1.597	1.398	1.14235	2.811	2.545	1.10452	1.676	1.446	1.15908	1.729	1.108	1.56047
																						2.107	1.781	1.18304	2.566	2.286	1.12248	2.186	1.068	2.04624	4.831	1.974	2.44732
																						4.372	4.213	1.03774	1.604	1.528	1.04974	4.451	3.554	1.25222	2.114	1.278	1.65415
																						1.183	1.108	1.06769	1.248	1.113	1.12129	1.262	0.664	1.90125	2.301	0.999	2.3033
																						2.385	2.162	1.10315	1.342	1.236	1.08576	2.464	1.453	1.69605	2.532	1.014	2.49704
																						3.371	3.026	1.11401	1.696	1.576	1.07614	3.45	3.043	1.13373	3.249	2.117	1.53472
																						4.421	4.207	1.05087	2.58	2.496	1.03365	4.5	3.31	1.35945	3.883	2.205	1.761
																						0.77	0.675	1.14074	1.183	1.133	1.04413	0.849	0.776	1.09409	2.705	1.809	1.4953
																						3.331	3.236	1.02936	3.661	3.654	1.00192	3.41	1.823	1.8701	4.504	2.113	2.13157
																						3.209	3.188	1.00659	3.101	3.053	1.01572	3.288	2.272	1.44746	0.848	0.496	1.70968
																						3.972	3.254	1.22065	1.487	1.436	1.03552	4.051	2.853	1.41975	5.272	3.136	1.68112
																						3.456	3.242	1.06601	2.924	2.562	1.1413	3.535	2.013	1.7557	1.51	0.749	2.01602
																						1.592	1.404	1.1339	3.912	3.482	1.12349	1.671	1.034	1.6158	3.394	1.808	1.87721
																						2.43	2.138	1.13658	1.41	0.92	1.53261	2.509	1.741	1.4412	1.519	0.892	1.70291
																						2.317	2.21	1.04842	5.273	4.464	1.18123	2.396	1.825	1.31264	3.074	1.953	1.57399
																						2.849	2.652	1.07428	2.548	1.941	1.31273	2.928	2.379	1.23096	3.036	2.57	1.18132
																						3.216	3.113	1.03309	2.713	1.792	1.51395	3.295	1.053	3.12929	4.966	1.551	3.20181
																						2.084	1.987	1.04882	3.327	3.045	1.09261	2.163	1.047	2.06567	3.412	1.595	2.13918
																						2.65	2.461	1.0768	1.405	1.13	1.24336	2.729	1.497	1.8235	3.071	1.619	1.89685
																						3.278	2.79	1.17491	1.724	1.588	1.08564	3.357	2.171	1.54597	3.897	2.407	1.61903
																						4.701	4.214	1.11557	1.69	1.29	1.31008	4.78	3.167	1.50938	3.042	1.922	1.58273
																						2.426	2.257	1.07488	3.581	3.184	1.12469	2.505	1.048	2.38985	3.855	1.565	2.46326
																						1.57	1.375	1.14182	4.075	3.065	1.32953	1.649	0.728	2.2644	7.964	3.407	2.33754
																						3.296	3.207	1.02775	2.866	2.755	1.04029	3.375	2.846	1.18587	1.526	1.212	1.25908
																						3.499	3.415	1.0246	1.051	0.901	1.16648	3.578	3.119	1.14734	4.223	3.46	1.22052
																						1.098	1.042	1.05374	2.782	2.564	1.08502	1.177	0.559	2.10625	5.29	2.427	2.17965
																						1.094	0.953	1.14795	5.52	4.954	1.11425	1.173	0.701	1.67256	4.595	2.632	1.74582
																						3.624	3.299	1.09851	6.141	4.749	1.29311	3.703	2.657	1.39342	1.616	1.102	1.46642
																						1.509	1.295	1.16525	5.884	5.543	1.06152	1.588	0.819	1.93951	8.59	3.882	2.21278
																						1.147	1.006	1.14016	4.286	3.28	1.30671	1.226	0.594	2.06351	3.114	1.457	2.13727
																						2.398	2.127	1.12741	9.181	8.25	1.11285	2.477	2.097	1.18108	4.236	3.378	1.254
																						3.053	2.898	1.05349	3.86	3.564	1.08305	3.132	1.808	1.73262	7.136	3.952	1.80567
																						1.579	1.476	1.06978	5.94	5.728	1.03701	1.658	1.263	1.31274	2.549	1.839	1.38608
																						2.382	2.169	1.0982	1.982	1.973	1.00456	2.461	1.287	1.91288	7.37	3.711	1.98599
																						4.24	3.897	1.08802	7.082	6.27	1.12951	4.319	3.958	1.0911	4.802	4.125	1.16412
																						3.505	3.048	1.14993	8.195	7.349	1.11512	3.584	2.649	1.35305	9.598	6.73	1.42615
																						2.19	1.976	1.1083	4.842	4.55	1.06418	2.269	1.73	1.31129	6.972	5.036	1.38443
																						5.705	4.685	1.21772	1.888	1.667	1.13257	5.784	3.852	1.50174	1.953	1.24	1.575
																						1.032	0.977	1.05629	7.925	7.41	1.0695	1.111	0.823	1.35027	5.538	3.891	1.42328
																						0.91	0.782	1.16368	6.619	5.569	1.18854	0.989	0.615	1.60884	2.722	1.618	1.68232
																						4.436	3.555	1.24782	1.458	1.324	1.10121	4.515	2.17	2.08061	0.791	0.367	2.15531
																						5.32	4.592	1.15854	5.629	4.659	1.2082	5.399	4.147	1.3018	2.584	1.879	1.3752
																						4.33	4.113	1.05276	6.876	3.096	2.22093	4.409	1.944	2.26753	4.744	2.027	2.3404
																						3.074	2.397	1.28244	4.168	3.762	1.10792	3.153	1.649	1.91195	1.73	0.872	1.98394
																						2.531	1.895	1.33562	4.282	4.073	1.05131	2.61	1.94	1.34566	5.761	4.061	1.41862
																						5.924	5.429	1.09118	8.315	7.489	1.1103	6.003	3.904	1.53771	3.427	2.128	1.61043
																						1.824	1.69	1.07929	1.37	1.138	1.20387	1.903	0.784	2.42707	4.587	1.835	2.49973
																						2.973	2.823	1.05313	5.876	5.323	1.10389	3.052	1.718	1.77612	0.823	0.445	1.84944
																						1.459	1.458	1.00069	7.358	6.522	1.12818	1.538	0.834	1.84395	7.564	3.946	1.91688
																						3.845	3.786	1.01558	5.87	4.196	1.39895	3.924	3.198	1.2271	3.108	2.39	1.30042
																						2.356	2.255	1.04479	3.575	2.952	1.21104	2.435	1.74	1.39968	2.961	2.011	1.4724
																						1.601	1.559	1.02694	3.136	2.853	1.09919	1.68	1.269	1.32395	3.56	2.548	1.39717
																						3.317	3.095	1.07173	7.251	6.163	1.17654	3.396	2.927	1.16011	6.425	5.21	1.23321
																						1.043	0.857	1.21704	3.56	3.34	1.06587	1.122	0.631	1.7785	1.009	0.545	1.85138
																						2.25	1.495	1.50502	8.029	7.896	1.01684	2.329	1.841	1.26486	0.822	0.614	1.33876
																						2.156	1.373	1.57028	7.756	6.22	1.24695	2.235	1.195	1.86996	2.153	1.108	1.94314
																						2.03	1.976	1.02733	7.303	5.696	1.28213	2.109	1.35	1.5626	4.605	2.815	1.63588
																						2.291	2.243	1.0214	5.131	4.75	1.08021	2.37	1.668	1.42084	0.607	0.406	1.49507
																						2.018	1.769	1.14076	5.968	4.626	1.2901	2.097	1.799	1.16539	5.086	4.107	1.23837
																						2.951	2.713	1.08773	2.214	1.586	1.39596	3.03	1.925	1.57387	1.845	1.12	1.64732
																						1.134	0.98	1.15714	5.992	3.849	1.55677	1.213	0.696	1.74198	4.071	2.243	1.81498
																						2.863	2.22	1.28964	6.164	4.335	1.42191	2.942	1.946	1.51205	2.112	1.332	1.58559
																						2.919	2.712	1.07633	6.919	6.35	1.08961	2.998	2.208	1.35788	5.523	3.86	1.43083
																						2.182	2.1	1.03905	1.24	1.085	1.14286	2.261	2.088	1.08298	3.957	3.423	1.156
																						4.399	3.477	1.26517	3.097	2.639	1.17355	4.478	3.991	1.12208	3.955	3.309	1.19523
																						1.436	1.004	1.43028	3.146	2.883	1.09122	1.515	1.347	1.12482	4.521	3.774	1.19793
																						5.143	5.133	1.00195	1.885	1.565	1.20447	5.222	3.971	1.3149	0.886	0.638	1.38871
																						2.521	2.33	1.08197	1.413	1.18	1.19746	2.6	1.625	1.59988	4.728	2.826	1.67304
																						0.619	0.587	1.05451	4.692	4.375	1.07246	0.698	0.592	1.17958	0.777	0.62	1.25323
																						0.797	0.747	1.06693	4.574	4.33	1.05635	0.876	0.493	1.77684	2.13	1.151	1.85056
																						3.178	2.736	1.16155	0.837	0.828	1.01087	3.257	2.025	1.60807	1.31	0.779	1.68164
																						4.332	4.284	1.0112	1.574	1.563	1.00704	4.411	2.061	2.14072	1.613	0.729	2.21262
																						1.918	1.867	1.02732	1.237	0.917	1.34896	1.997	1.414	1.41213	1.008	0.679	1.48454
																						3.606	3.383	1.06592	3.973	3.237	1.22737	3.999	1.595	2.50767	5.389	2.088	2.58094
																						3.39	2.861	1.1849	0.816	0.68	1.2	3.783	2.679	1.41191	3.261	2.196	1.48497
																						1.592	1.473	1.08079	1.942	1.514	1.28269	1.985	1.716	1.15661	1.49	1.212	1.22937
																						3.65	3.428	1.06476	1.726	1.641	1.0518	4.043	1.563	2.58747	7.325	2.753	2.66073
																						3.349	3.104	1.07893	2.768	2.722	1.0169	3.742	2.971	1.2595	5.926	4.447	1.33258
																						3.64	3.412	1.06682	0.885	0.73	1.21233	4.033	2.426	1.66243	2.466	1.421	1.7354
																						2.018	1.828	1.10394	2.9	2.752	1.05378	2.411	0.719	3.35147	1.317	0.385	3.42078
																						1.988	1.868	1.06424	1.918	1.883	1.01859	2.381	2.162	1.10124	6.709	5.713	1.17434
																						1.711	1.683	1.01664	1.599	1.101	1.45232	2.104	1.531	1.37446	2.752	1.901	1.44766
																						2.689	2.532	1.06201	2.547	2.333	1.09173	3.082	2.141	1.43945	4.735	3.131	1.5123
																						2.797	2.676	1.04522	0.973	0.867	1.12226	3.19	1.902	1.67705	5.328	3.044	1.75033
																						1.944	1.883	1.0324	2.557	2.431	1.05183	2.337	1.986	1.17647	3.139	2.512	1.2496
																						2.627	2.56	1.02617	1.134	0.88	1.28864	3.02	2.735	1.10429	4.86	4.128	1.17733
																						3.917	3.535	1.10806	2.278	2.128	1.07049	4.31	2.434	1.77063	6.387	3.655	1.74747
																						2.936	2.324	1.26334	2.934	2.558	1.14699	3.329	2.838	1.17298	2.515	2.187	1.14998
																						3.316	3.22	1.02981	2.984	1.922	1.55255	3.709	1.528	2.42678	4.363	1.815	2.40386
																						0.787	0.709	1.11001	4.955	4.935	1.00405	1.18	0.927	1.27234	3.176	2.542	1.24941
																						1.1	1.043	1.05465	1.481	1.309	1.1314	1.493	1.368	1.09113	5.95	5.571	1.06803
																						2.554	2.332	1.0952	2.546	2.091	1.2176	2.947	1.813	1.6253	5.515	3.442	1.60227
																						1.8	1.724	1.04408	3.824	3.076	1.24317	2.193	2.045	1.07255	3.308	3.047	1.08566
																						4.137	3.902	1.06023	1.615	1.346	1.19985	4.53	3.8	1.19207	0.908	0.777	1.1686
																						2.866	2.607	1.09935	3.026	2.557	1.18342	3.259	2.761	1.18053	3.364	2.906	1.1576
																						1.782	1.655	1.07674	2.024	1.475	1.3722	2.175	1.34	1.62312	1.227	0.767	1.59974
																						3.243	3.118	1.04009	1.268	1.156	1.09689	3.636	2.514	1.44633	1.947	1.368	1.42325
																						2.941	2.658	1.10647	2.586	2.449	1.05594	3.334	2.185	1.52617	2.093	1.392	1.50359
																						2.076	1.979	1.04901	2.558	2.153	1.18811	2.469	1.35	1.82843	5.258	2.912	1.80563
																						3.003	2.807	1.06983	3.017	2.327	1.29652	3.396	2.999	1.13244	0.754	0.68	1.10882
																						4.193	3.434	1.22103	2.842	2.587	1.09857	4.586	2.614	1.75414	2.343	1.354	1.73043
																						3.945	3.045	1.29557	3.177	2.881	1.10274	4.338	3.851	1.1265	3.634	3.293	1.10355
																						4.023	3.594	1.11937	1.554	1.377	1.12854	4.416	2.284	1.93333	2.139	1.12	1.90982
																						0.837	0.762	1.09843	1.311	1.137	1.15303	1.23	0.865	1.42245	2.226	1.591	1.39912
																						3.46	2.917	1.18615	3.547	3.272	1.08405	3.853	2.465	1.56325	7.51	4.876	1.5402
																						1.401	1.298	1.07935	2.737	2.411	1.13521	1.794	1.57	1.14233	2.501	2.235	1.11902
																						1.539	1.343	1.14594	1.803	1.586	1.13682	1.932	1.131	1.70813	1.984	1.06	1.8717
																						2.561	2.257	1.13469	2.72	2.462	1.10479	2.954	2.468	1.19709	3.054	2.246	1.35975
																						1.888	1.743	1.08319	1.457	1.43	1.01888	2.281	1.212	1.88258	5.33	2.606	2.04528
																						1.745	1.639	1.06467	2.118	1.907	1.11064	2.138	1.645	1.29933	3.803	2.601	1.46213
																						1.338	1.13	1.18407	2.461	2.456	1.00204	1.731	1.606	1.07765	2.544	2.051	1.24037
																						3.005	2.701	1.11255	1.046	0.833	1.2557	3.398	2.313	1.46891	5.199	3.186	1.63183
																						1.335	1.223	1.09158	3.72	3.36	1.10714	1.728	1.46	1.18336	6.739	5.006	1.34618
																						1.111	0.5	2.222	3.41	3.239	1.05279	1.504	1.459	1.03074	5.417	4.538	1.1937
																						1.386	1.344	1.03125	2.332	2.135	1.09227	1.779	1.755	1.01351	3.245	2.758	1.17658
																						1.674	1.484	1.12803	2.925	2.356	1.24151	2.067	2.015	1.02589	1.035	0.878	1.17882
																						2.816	2.117	1.33018	1.998	1.84	1.08587	3.209	2.903	1.10547	7.922	6.296	1.25826
																						2.571	2.51	1.0243	1.587	1.469	1.08033	2.964	1.847	1.60492	1.338	0.761	1.75821
																						1.609	1.072	1.50093	3.66	3.586	1.02064	2.002	1.921	1.04235	5.397	4.516	1.19508
																						1.253	0.797	1.57215	1.099	0.799	1.37547	1.646	1.445	1.13945	1.29	0.998	1.29259
																						1.347	1.075	1.25302	2.631	2.547	1.03298	1.74	1.537	1.13173	7.238	6.7	1.0803
																						1.701	1.591	1.06914	2.625	2.486	1.05591	2.094	1.029	2.0355	4.804	2.421	1.9843
																						2.585	2.202	1.17393	1.866	1.776	1.05068	2.978	2.069	1.43942	5.772	4.158	1.38817
																						1.188	1.002	1.18563	1.155	1.118	1.03309	1.581	0.944	1.67479	7.806	4.809	1.62321
																						3.666	2.257	1.62428	3.436	3.258	1.05463	4.059	2.897	1.40098	4.443	3.292	1.34964
																						3.106	2.431	1.27766	2.929	2.875	1.01878	3.499	1.524	2.29643	1.881	0.838	2.24463
																						1.492	1.442	1.03467	2.938	1.958	1.50051	1.885	0.849	2.22059	3.55	1.637	2.1686
																						2.929	2.825	1.03681	1.208	1.093	1.10522	3.322	3.053	1.08801	2.842	2.026	1.40276
																						3.917	3.378	1.15956	2.851	2.024	1.4086	4.31	3.493	1.23378	5.957	5.038	1.18241
																						1.415	1.198	1.18114	3.784	3.226	1.17297	1.808	1.148	1.57506	4.379	2.874	1.52366
																						5.278	3.535	1.49307	1.564	1.537	1.01757	5.671	2.313	2.45222	5.486	2.285	2.40088
																						2.553	2.487	1.02654	1.169	0.987	1.1844	2.946	1.307	2.25353	6.905	3.136	2.20185
																						2.718	2.623	1.03622	1.551	1.505	1.03056	3.111	1.462	2.12843	4.508	2.17	2.07742
																						3.332	2.531	1.31648	3.244	2.79	1.16272	3.725	2.599	1.43339	5.741	4.154	1.38204
																						1.41	1.245	1.13253	1.559	1.52	1.02566	1.803	1.108	1.62666	6.881	4.368	1.57532
																						1.729	1.198	1.44324	1.769	1.705	1.03754	2.122	1.425	1.48907	2.655	1.847	1.43747
																						1.695	1.564	1.08376	1.359	1.096	1.23996	2.088	1.431	1.45895	2.518	1.789	1.40749
																						3.586	3.431	1.04518	2.282	2.04	1.11863
																						4.08	3.843	1.06167	3.539	3.506	1.00941
																						2.871	2.689	1.06768	2.709	2.274	1.19129
																						1.056	0.966	1.09317	2.532	2.335	1.08437
																						1.52	1.397	1.08805	2.082	2.037	1.02209
																						4.799	4.449	1.07867	1.969	1.827	1.07772
																						4.681	4.319	1.08382	2.501	2.052	1.21881
																						0.944	0.836	1.12919	2.868	2.743	1.04557
																						0.681	0.603	1.12935	1.736	1.703	1.01938
																						1.344	1.183	1.13609	2.302	1.605	1.43427
																						4.08	3.773	1.08137	2.93	2.6	1.12692
																						0.923	0.849	1.08716	4.353	3.671	1.18578
																						2.049	1.729	1.18508	2.078	1.703	1.2202
																						1.833	1.35	1.35778	1.222	1.044	1.1705
																						2.875	2.641	1.0886	2.948	1.471	2.00408
																						0.992	0.894	1.10962	3.151	2.391	1.31786
																						3.007	2.757	1.09068	0.75	0.679	1.10457
																						2.025	1.858	1.08988	0.746	0.704	1.05966
																						1.706	1.673	1.01973	3.276	3.085	1.06191
																						2.654	2.417	1.09806	1.161	0.882	1.31633
																						1.08	1.03	1.04854	0.799	0.724	1.10359
																						0.664	0.621	1.06924	2.05	2.042	1.00392
																						1.241	1.197	1.03676	2.705	2.442	1.1077
																						2.385	2.285	1.04376	1.231	1.088	1.13143
																						3.041	2.908	1.04574	2.034	1.929	1.05443
																						3.091	2.934	1.05351	3.892	3.671	1.0602
																						5.062	4.717	1.07314	3.157	2.881	1.0958
																						1.588	1.495	1.06221	1.842	1.728	1.06597
																						2.653	2.527	1.04986	5.357	5.223	1.02566
																						3.931	3.766	1.04381	1.684	1.478	1.13938
																						1.722	1.519	1.13364	2.562	2.32	1.10431
																						3.133	2.885	1.08596	4.088	3.311	1.23467
																						2.131	1.512	1.40939	4.972	4.121	1.2065
																						1.375	1.125	1.22222	3.982	3.883	1.0255
																						2.693	2.457	1.09605	2.726	2.377	1.14682
																						2.665	2.613	1.0199	2.183	1.952	1.11834
																						3.124	2.956	1.05683	5.576	4.865	1.14615
																						2.949	2.916	1.01132	1.476	1.275	1.15765
																						3.284	3.051	1.07637	2.625	1.759	1.49233
																						1.661	1.494	1.11178	1.111	1.022	1.08708
																						1.418	1.4	1.01286	3.497	2.889	1.21045
																						3.654	3.525	1.0366	3.845	3.599	1.06835
																						2.844	2.395	1.18747	3.597	3.269	1.10034
																						1.91	1.655	1.15408	3.675	3.211	1.1445
																						2.827	2.641	1.07043	1.489	1.293	1.15159
																						1.564	1.142	1.36953	3.112	2.477	1.25636
																						2.225	2.079	1.07023	1.053	0.967	1.08893
																						2.568	2.348	1.0937	1.191	1.19	1.00084
																						1.153	0.986	1.16937	2.213	2.082	1.06292
																						3.827	3.744	1.02217	1.54	1.32	1.16667
																						3.517	3.299	1.06608	1.397	1.32	1.05833
																						2.439	2.087	1.16866	0.99	0.75	1.32
																						3.032	2.857	1.06125	2.657	2.113	1.25745
																									0.987	0.673	1.46657
																									0.763	0.656	1.16311
																									1.038	0.979	1.06027
																									1.326	1.148	1.15505
																									2.468	2.016	1.22421
																									2.223	1.82	1.22143
																									1.261	1.151	1.09557
																									0.905	0.863	1.04867
																									0.999	0.502	1.99004
																									1.353	1.275	1.06118
																									2.237	2.047	1.09282
																									0.84	0.641	1.31045
																									3.318	3.126	1.06142
																									2.758	2.407	1.14582
																									1.144	1.112	1.02878
																									2.581	2.44	1.05779
																						Kruskal-Wallis test, p-value = 1.61E-129
																						Dunn’s multiple comparisons test:
																						PEAK1WT + sgNC vs PEAK1WT + CSK KO, p-value = 0.2066
																						PEAK1Y724F + sgNC vs PEAK1Y724F + CSK KO, p-value = 0.5683
																						PEAK1WT + sgNC vs PEAK1Y724F + sgNC, p-value < 0.0001
																						PEAK1WT + CSK KO vs PEAK1Y724F + CSK KO, p-value < 0.0001

## Sheet: Figure 6
																																			Figure 6j														Figure 6l
																																			WT			PEAK1 KO											DMSO
																																			total ZO-1(per cell)	ZO-1 (colocalizate with LC-3B per cell)	Ratio( ZO-1 colocalizate with LC-3B/total zo-1)	total ZO-1(per cell)	ZO-1 (colocalizate with LC-3B per cell)	Ratio( ZO-1 colocalizate with LC-3B/total zo-1)									total ZO-1(per cell)
																																			13	1	0.0769231	11	3	0.272727									15
																																			12	1	0.0833333	14	4	0.285714									9
																																			17	4	0.235294	9	1	0.111111									8
																																			12	3	0.25	37	6	0.162162									9
																																			17	4	0.235294	21	3	0.142857									4
																																			9	1	0.111111	8	1	0.125									16
																																			17	2	0.117647	11	2	0.181818									11
																																			9	1	0.111111	17	3	0.176471									20
																																			8	1	0.125	26	4	0.153846									11
																																			17	2	0.117647	26	9	0.346154									6
																																			8	1	0.125	36	13	0.361111									10
																																			8	1	0.125	10	4	0.4									3
																																			8	1	0.125	6	1	0.166667									5
																																			8	1	0.125	23	4	0.173913									18
																																			15	2	0.133333	33	6	0.181818									12
																																			15	2	0.133333	10	2	0.2									17
																																			22	3	0.136364	25	5	0.2									7
																																			7	1	0.142857	25	5	0.2									6
																																			15	2	0.133333	31	6	0.193548									12
																																			14	2	0.142857	28	6	0.214286									20
																																			14	2	0.142857	11	2	0.181818									5
																																			14	2	0.142857	7	1	0.142857									16
																																			7	1	0.142857	30	7	0.233333									20
																																			12	2	0.166667	35	10	0.285714									8
																																			6	0	0	15	4	0.266667									3
																																			12	1	0.0833333	35	10	0.285714									13
																																			11	1	0.0909091	7	2	0.285714		Figure 6k	DMSO	PP2					12
																																			20	2	0.1	19	6	0.315789		LC-3B	0.014	0.042					15
Figure 6a	WT+DMSO	WT+BafA1	KO+DMSO	KO+BafA1		Figure 6b	WT+DMSO	WT+Rapa	KO+DMSO	KO+Rapa				Figure 6g	GFP-ZO-1WT	GFP-ZO-1Δ1212-1217					Figure 6h	GFP-ZO-1WT	GFP-ZO-1Δ1212-1217				Figure 6i	WT	KO						6	1	0.166667	9	7	0.777778		ZO-1	0.036	0.044					17
ZO-1	0.008	0.054	0.002	0.037		ZO-1	0.034	0.003	0.01	0.0004376				LC-3B	0.039	0.008					PEAK1	0.038	0.002				LC-3B	0.002	0.031						11	2	0.181818	17	12	0.705882		LC-3B/ZO-1	0.388889	0.954545					4
GAPDH	0.092	0.075	0.078	0.067		GAPDH	0.045	0.046	0.063	0.042				GFP	0.041	0.045					GFP	0.04	0.034				ZO-1	0.05	0.047						5	1	0.2	18	6	0.333333			1	2.45455					18
ZO-1/GAPDH	0.0869565	0.72	0.025641	0.552239		ZO-1/GAPDH	0.755556	0.0652174	0.15873	0.010419				LC-3B/GFP	0.95122	0.177778					PEAK1/GFP	0.95	0.0588235				LC-3B/ZO-1	0.04	0.659574						5	0	0	30	9	0.3									14
	1	8.28	0.294872	6.35075			1	0.0863171	0.210084	0.0137899					1	0.186895						1	0.0619195					1	16.4894						14	3	0.214286	37	12	0.324324									9
																																			18	4	0.222222	6	2	0.333333									17
																																			9	2	0.222222	10	3	0.3									14
																																			13	3	0.230769	14	5	0.357143									14
																																			13	3	0.230769	32	18	0.5625									11
																																			12	2	0.166667	40	23	0.575									6
																																			13	7	0.538462	22	13	0.590909									16
																																			19	8	0.421053	26	10	0.384615									9
																																			19	11	0.578947	25	10	0.4									19
																																			15	4	0.266667	24	10	0.416667									6
																																			15	4	0.266667	28	12	0.428571									11
																																			8	1	0.125	16	7	0.4375									17
																																			19	5	0.263158	16	7	0.4375									9
																																			11	3	0.272727	10	5	0.5									6
																																			14	4	0.285714	33	16	0.484848									20
																																			18	5	0.277778	17	8	0.470588									18
																																			11	3	0.272727	28	14	0.5									5
																																			21	6	0.285714	38	19	0.5									8
																																			20	6	0.3	14	7	0.5									13
																																			17	5	0.294118	26	14	0.538462									11
																																			13	4	0.307692	19	11	0.578947									3
																																			12	4	0.333333	38	21	0.552632									11
																																			3	1	0.333333	36	20	0.555556									15
																																			6	2	0.333333	34	19	0.558824									19
																																			12	4	0.333333	13	2	0.153846									17
																																			9	3	0.333333	38	7	0.184211									7
																																			9	3	0.333333	21	4	0.190476									5
																																			20	7	0.35	33	20	0.606061									5
																																			3	1	0.333333	26	16	0.615385									16
																																			14	5	0.357143	7	4	0.571429									16
																																			8	3	0.375	17	11	0.647059									12
																																			18	7	0.388889	28	19	0.678571									18
																																			16	6	0.375	6	4	0.666667									14
																																			18	7	0.388889	31	21	0.677419									15
																																			5	2	0.4	36	24	0.666667									18
																																			9	4	0.444444	31	21	0.677419									13
																																			12	5	0.416667	21	14	0.666667									16
																																			21	9	0.428571	15	10	0.666667									4
																																			5	2	0.4	6	4	0.666667									5
																																			2	1	0.5	6	5	0.833333									14
																																			9	4	0.444444	19	15	0.789474									4
																																			4	2	0.5	17	13	0.764706									15
																																			16	9	0.5625	7	5	0.714286									3
																																			11	2	0.181818	28	22	0.785714									14
																																			11	2	0.181818	19	15	0.789474									6
																																			12	3	0.25	13	2	0.153846									11
																																			8	4	0.5	12	2	0.166667									9
																																			Unpaired two-tailed Student’s t-test, p-value = 3.03E-08														Unpaired two-tailed Student’s t-test, p-value = 2.42E-08
[truncated: 22 more columns]

## Sheet: Figure 7
Figure 7a																											Figure 7b															Figure 7d			Figure 7h
day	WT + 2% DSS												Peak1-/- + 2% DSS												Unpaired two-tailed Student’s t-test		day	WT+2% DSS							Peak1-/-+2% DSS							Colon length (cm)			WT			Peak1-/-
	#1	#2	#3	#4	#5	#6	#7	#8	#9	#10	#11	#12	#1	#2	#3	#4	#5	#6	#7	#8	#9	#10	#11	#12	p-value			#1	#2	#3	#4	#5	#6	#7	#1	#2	#3	#4	#5	#6		WT	Peak1-/-		F4/80	DAPI	ratio	F4/80	DAPI
0	1	1	1	1	1	1	1	1	1	1	1	1	1	1	1	1	1	1	1	1	1	1	1	1	N/A		0	0	0	0	0	0	0	0	0	0	0	0	0	0		5.26	3.82		0	891	0	0	879
1	1.0381	1.0146	1.01562	1.00913	0.996283	1.00901	0.992248	0.996296	1.02586	1.03365	1.03141	1.0398	0.995536	1.01255	1.02732	0.994413	1.00826	1.05556	1.0479	1.02778	1.01075	1.03125	1.00858	1.10233	0.328955		1	0	0	0	0	0	0	0	0	0	0	0	0	0		4.91	4.9		0	789	0	3	929
2	1.01905	1.01095	0.992187	0.972603	0.977695	0.995495	1.00388	0.97037	0.987069	1.01923	0.994764	1.01493	0.995536	1.00418	1.03279	0.994413	0.995868	1.02778	1.01198	0.994444	1.01075	1.03125	0.987124	1.10698	0.0803461		2	0	0	0	0	0	0	0	0	0	0	0	0	0		4.53	4.5		2	965	0.00207254	1	759
3	1.01905	1.00365	0.992187	0.972603	0.981413	1.0045	0.984496	0.974074	1	1.00962	0.979058	1.02985	0.977679	0.995816	1.04918	1.01676	1	1.01667	1	1.00556	1.01075	1.00893	0.969957	1.07907	0.147262		3	0	0	0	0	0	0	0	0	0	0	0	0	0		5.14	3.75		3	841	0.00356718	0	771
4	1.01905	1.01095	0.996094	1.00457	0.977695	1.0045	0.992248	0.97037	0.987069	1.02404	0.979058	1.0199	0.991071	1	1.04372	1.02235	0.987603	1.00556	1.02395	1.01667	1.02151	0.995536	0.969957	1.07907	0.158536		4	0	0	0	0	0	0	0	0	0	0	0	0	0		5.38	3.4		1	803	0.00124533	1	901
5	1.00476	1.0073	0.992187	0.990868	0.959108	0.995495	1.00388	0.951852	0.952586	1	0.947644	0.99005	0.991071	1	1.02186	1.00559	0.96281	1.01111	1.02395	0.961111	0.989247	0.955357	0.961373	1.05116	0.302993		5	0	0	0	0	0	0	0	0	0	0	0	0	0		4.75	3.55		3	883	0.00339751	2	829
6	0.980952	0.967153	0.929688	0.954338	0.947955	0.986486	0.988372	0.922222	0.905172	0.889423	0.863874	0.910448	0.964286	0.970711	0.95082	0.916201	0.913223	0.966667	1.00599	0.883333	0.913978	0.875	0.875536	0.995349	0.944183		6	0	0	0	0	0	0	0	0	0	0	0	0	0		5.1			One-way ANOVA, p-value < 0.0001
7	0.885714	0.945255	0.878906	0.913242	0.914498	0.936937	0.930233	0.866667	0.818966	0.798077	0.769634	0.800995	0.915179	0.903766	0.846995	0.849162	0.830579	0.877778	0.91018	0.777778	0.811828	0.799107	0.802575	0.897674	0.388307		7	0	0	0	0	0	0	0	0	0	0	0	0	0		4.85			Tukey's multiple comparisons test:
8	0.819048	0.868613	0.835937	0.835616	0.840149	0.851351	0.860465	0.8	0.75	0.735577	0.691099	0.721393	0.830357	0.83682	0.754098	0.75419	0.768595	0.805556	0.814371	0.7	0.736559	0.736607	0.738197	0.804651	0.216145		8	0	0	0	0	0	0	0	0	0	0	0	0	0		Unpaired two-tailed Student’s t-test			Water: WT vs Peak1-/-, p-value > 0.9999
9	0.809524	0.832117	0.804688	0.803653	0.814126	0.779279	0.810078	0.751852	0.706897	0.697115	0.675393	0.681592	0.794643	0.807531	0.704918	0.72067	0.727273	0.744444	0.754491	0.655556	0.682796	0.691964	0.695279	0.772093	0.122929		9	0	0	0	0	0	0	0	0	0	0	0	0	0		p-value = 0.0011			DSS: WT vs Peak1-/-, p-value < 0.0001
10	0.82381	0.806569	0.800781	0.799087	0.784387	0.77027	0.763566	0.718519	0.663793	0.649038	N/A	N/A	0.767857	0.782427	0.655738	0.664804	0.68595	0.688889	0.706587	0.605556	0.639785	0.651786	0.648069	0.725581	0.00701957		10	0	0	0	0	0	0	0	0	0	0	1	0	0
11	0.895238	0.806569	0.847656	0.849315	0.728625	0.828829	0.782946	0.685185	0.637931	0.639423	N/A	N/A	0.736607	0.774059	0.617486	0.631285	0.644628	0.65	0.658683	0.588889	0.623656	0.638393	0.613734	0.693023	0.00166306		11	0	0	0	0	0	0	0	0	1	1		0	0
12	0.942857	0.868613	0.890625	0.917808	0.769517	0.918919	0.833333	0.655556	N/A	N/A	N/A	N/A	0.723214	0.799163	0.606557	0.608939	0.628099	0.633333	0.652695	N/A	N/A	N/A	N/A	N/A	0.00107201		12	0	0	0	0	0	0	0	1				0	0
																											13	0	0	0	1	0	1	0					0	0
																											14	0	0	0		0		0					0	1
																											15	0	0	0		0		0					0
																											0 represents alive; 1 represent death. Log-rank (Mantel-Cox) test, p-value = 0.0450
Figure 7f
		severity of inflammation (I)	depth of lesions (E)	crypt damage (C)	range of lesions (P)	histological score = (I + E + C) × P
		0：none;	0: none;	0: no crypt damage;	1: 1-25%;
		1: slight;	1: submucosal;	1: basal one-third damaged;	2: 26-50%;
		2: moderate;	2: muscularis;	2: basal two-thirds damaged;	3: 51-75%;
		3: severe	3: serosal	3: only surface epithelium intact;	4: 76-100%
				4: entire crypt and epithelium lost
Proximal colons
wild-type	#1	1	1	0	1	2
	#2	2	1	2	1	5
	#3	1	2	1	1	4
	#4	2	2	2	2	12
	#5	1	1	4	1	6
	#6	1	1	1	1	3
Peak1-/-	#1	1	1	1	1	3
	#2	2	2	3	2	14
	#3	1	1	3	1	5
	#4	2	1	3	1	6
	#5	2	2	4	2	16
	#6	1	1	2	2	8
Distal colons
wild-type	#1	2	2	3	3	21
	#2	2	2	4	3	24
	#3	3	3	4	3	30
	#4	2	2	3	3	21
	#5	3	2	4	2	18
	#6	2	2	4	3	24
Peak1-/-	#1	3	3	3	4	36
	#2	3	2	4	4	36
	#3	3	2	4	3	27
	#4	3	3	4	4	40
	#5	3	3	4	4	40
	#6	3	2	4	3	27
One-way ANOVA, p-value < 0.0001
Tukey's multiple comparisons test:
Proximal colons: WT vs Peak1-/-, p-value = 0.6316
Distal colons: WT vs Peak1-/-, p-value = 0.0029
[truncated: 37 more columns]

## Sheet: Supplementary Figure 1
Supplementary Figure 1a					Supplementary Figure 1b
Sample	Title	Value	log2 ratio		weigh change （%）	2 % DSS																					Water
GSM240023	colonic_mucosa_non_inflamed_721	8.3	3.05311			numbers	G101	G102	G103	G104	G105	G106	G107	G108	G109	G110	G111	G112	G113	G114	G115	G116	G117	G118	G119	G120	G121	G122	G123	G124	G125
GSM240024	colonic_mucosa_non_inflamed_722	8.82	3.14078			Day 0	1	1	1	1	1	1	1	1	1	1	1	1	1	1	1	1	1	1	1	1	1	1	1	1	1
GSM240025	colonic_mucosa_non_inflamed_728	8.45	3.07895			Day 1	0.981567	0.991379	0.99569	0.982063	0.995434	1.01322	0.99095	1.00431	0.986547	0.981735	1.00429	0.981982	0.995652	1.0093	0.991416	1.0193	0.995604	1.03829	0.983232	0.99234	0.986667	1.00893	0.982301	1.0045	1
GSM240026	colonic_mucosa_non_inflamed_741	8.31	3.05485			Day 2	0.97235	1	0.987069	0.995516	1.00913	1.01762	0.9819	1	0.96861	0.981735	1.01288	0.990991	0.991304	1.0093	0.987124	1.03958	1	0.990385	0.99123	1.03456	0.991111	1.01786	0.982301	1.0045	0.986111
GSM240027	colonic_mucosa_non_inflamed_743	8.12	3.02148			Day 3	0.986175	1.01293	0.982759	0.995516	0.995434	1.02203	0.9819	0.987069	0.959641	0.977169	1.01288	0.990991	0.982609	1.0093	0.982833	0.950398	0.982131	0.991234	1.01242	1.03988	0.982222	1.03125	0.977876	1	0.981481
GSM239617	Colonic_mucosa_inflammation_26	7.96	2.99277			Day 4	0.981567	0.978448	1.01724	1.01345	0.977169	1.01322	1.00905	0.987069	0.964126	0.977169	1.02146	0.968468	1.01304	1.01395	0.987124	0.97323	0.986232	0.97233	0.99782	1.02344	1.00444	1.04911	1.00885	1.03153	1.02778
GSM239618	colonic_mucosa_inflammation_30	8.18	3.0321			Day 5	0.967742	0.987069	1.01724	1.01794	0.958904	1.03524	1.01357	0.969828	0.991031	0.990868	1.01288	0.972973	0.995652	1	0.982833	0.98312	0.97023	0.98235	0.98232	0.98423	0.991111	1.02679	1.0177	1.01351	1.06018
GSM239714	colonic_mucosa_inflamation_76	8.22	3.03914			Day 6	0.935484	0.961207	0.982759	0.995516	0.917808	0.995595	1.00452	0.931034	0.96861	0.96347	0.987124	0.914414	0.930435	0.962791	0.922747	0.92341	0.96123	0.96225	0.96342	0.9523	1.01333	1.03571	1.03097	1.03604	1.05093
GSM239716	colonic_mucosa_inflamation_93	8.25	3.04439			Day 7	0.907834	0.90 (sacrifice)	0.909483	0.93722	0.872146	0.977974	0.9819	0.883621	0.946188	0.936073	0.961373	0.896396	0.878261	0.90 (sacrifice)	0.879828	0.88173	0.91 (sacrifice)	0.90252	0.89023	0.88242	1.04	1.03(sacrifice)	1.01327	1.04955	1.00926
GSM239717	colonic_mucosa_inflamation_94	8.34	3.06005			Day 8	0.83871		0.814655	0.883408	0.821918	0.907489	0.954751	0.849138	0.90583	0.90411	0.935622	0.828829	0.834783		0.824034	0.83211		0.8513	0.87115	0.8699	1.04		1.02212	1.06757	1.02778
GSM239718	colonic_mucosa_inflamation_95	8.23	3.04089			Day 9	0.764977		0.73(sacrifice)	0.802691	0.748858	0.84(sacrifice)	0.945701	0.814655	0.8502	0.876712	0.841202	0.76(sacrifice)	0.756522		0.776824	0.80291		0.8239	0.8321	0.829	1.03556		1.01327	1.04955	0.99537
GSM239719	colonic_mucosa_inflamation_119	8.11	3.0197			Day 10	0.728111			0.757848	0.726027		0.877828	0.775862	0.7923	0.83105	0.802575		0.678261		0.699571	0.72532		0.772	0.7523	0.7398	1.04		1.0177	1.05405	1.00926
GSM239720	colonic_mucosa_inflamation_125	8.31	3.05485			Day 11	0.718894			0.70852	0.684932		0.828054	0.767241	0.72098	0.812785	0.776824		0.67(sacrifice)		0.725322	0.67(sacrifice)		0.7032	0.7043	0.69(sacrifice)	1.05778		1.01(sacrifice)	1.09459	1.03241
GSM239723	colonoc_mucosa_non_inflamed_30	8.27	3.04789			Day 12	0.700461			0.681614	0.671233		0.81448	0.767241	0.70234	0.739087	0.819742				0.708155			0.6923	0.7023		1.05333			1.08108	1.00926
GSM239725	colonic_mucosa_non_inflamed_75	8.25	3.04439			Day 13	0.75576			0.67(sacrifice)	0.68(sacrifice)		0.859729	0.788793	0.75123	0.803653	0.858369				0.708155			0.70(sacrifice)	0.71351		1.03556			1.08108	1.01852
GSM239726	colonic_mucosa_non_inflamed_93	8.44	3.07724			Day 14	0.75576						0.841629	0.814655	0.82131	0.821918	0.935622				0.738197				0.7392		1.03556			1.09009	1.02315
GSM239727	colonic_mucosa_non_inflamed_94	8.38	3.06695			Day 15	0.79(sacrifice)						0.886878	0.840517	0.8698	0.863014	0.969957				0.79(sacrifice)				0.77(sacrifice)		1.04444			1.09009	1.02315
GSM239729	colonic_mucosa_non_inflamed_95	8.07	3.01257			Day 16							0.895928	0.866379	0.9131	0.890411	0.995708										1.07111			1.09459	1.02778
GSM239730	colonic_mucosa_non_inflamed_122	9	3.16993			Day 17							0.909502	0.88(sacrifice)	0.94(sacrifice)	0.91(sacrifice)	0.991416										1.07556			1.1036	1.04(sacrifice)
GSM239731	colonic_mucosa_non_inflamed_123	8.37	3.06523
GSM239732	colonic_mucosa_non_inflamed_125	8.52	3.09085		Supplementary Figure 1c
GSM240022	colonic_mucosa_non_inflamed_76	8.3	3.05311		Day	water			Day 7			Day 9			Day 11			Day 13			Day 15			Day 17
GSM240028	colonic_mucosa_non_inflamed_744	8.21	3.03738		numbers	G122	G123	G125	G102	G114	G117	G103	G106	G112	G113	G116	G120	G104	G105	G118	G101	G115	G119	G108	G109	G110
GSM240029	colonic_mucosa_non_inflamed_758	8.65	3.1127		colon length (cm)	7.25	7.1	7.2	5.35	5.5	5.4	5	5.2	5.15	4.3	4	3.8	5.75	5.7	5.7	6.2	6.1	6.2	7.1	6.7	6.8
GSM240030	colonic_mucosa_non_inflamed_877	8.32	3.05658
GSM240031	colonic_mucosa_non_inflamed_881	8.64	3.11103
Unpaired two-tailed Student’s t-test, p-value = 0.0253
Supplementary Figure 1f-1k
gene_id	WT1_count	WT2_count	WT3_count	KO1_count	KO2_count	KO3_count	WT1_fpkm	WT2_fpkm	WT3_fpkm	KO1_fpkm	KO2_fpkm	KO3_fpkm	gene_name	gene_chr	gene_start	gene_end	gene_strand	gene_length	gene_biotype	gene_description	tf_family	Unpaired two-tailed Student’s t-test, p-value
ENSMUSG00000022512	44	49	48	57	56	45	0.251431	0.324424	0.268823	0.394092	0.377661	0.302567	Cldn1	16	26356642	26371841	-	4841	protein_coding	claudin 1 [Source:MGI Symbol;Acc:MGI:1276109]	-	0.0989709
ENSMUSG00000047230	5805	4966	5317	3271	4320	4254	48.296	47.8704	43.3546	32.9266	42.4171	41.6437	Cldn2	X	139800828	139811386	+	3325	protein_coding	claudin 2 [Source:MGI Symbol;Acc:MGI:1276110]	-	0.0936416
ENSMUSG00000047501	4937	4115	4988	4681	2069	6702	75.2052	72.6283	74.4683	86.2741	37.1958	120.125	Cldn4	5	134945119	134946934	-	1816	protein_coding	claudin 4 [Source:MGI Symbol;Acc:MGI:1313314]	-	0.7829
ENSMUSG00000021638	3913	3281	4202	3059	3197	3315	25.6385	24.9081	26.9835	24.2504	24.7214	25.557	Ocln	13	100496507	100552718	-	4222	protein_coding	occludin [Source:MGI Symbol;Acc:MGI:106183]	-	0.2359
ENSMUSG00000030516	5266	4210	5811	4963	4060	5018	18.6498	17.2754	20.17	21.2665	16.9695	20.9107	Tjp1	7	65296165	65527781	-	7811	protein_coding	tight junction protein 1 [Source:MGI Symbol;Acc:MGI:98759]	-	0.562021
ENSMUSG00000000303	35993	29519	34817	28302	24584	29639	217.682	206.851	206.374	207.099	175.471	210.917	Cdh1	8	106603351	106670246	+	4574	protein_coding	cadherin 1 [Source:MGI Symbol;Acc:MGI:88354]	-	0.350981
Supplementary Figure 1l-1m
Group	18S	Tjp1				Ocln
	ct value	ct value	Δct	ΔΔct	2^(-ΔΔct)	ct value	Δct	ΔΔct	2^(-ΔΔct)
WT	17.76	31.0604	13.2837	0.133712	0.91	33.6378	15.8612	0.0461552	0.97
	17.75	30.9133	13.1367	-0.0133333	1.01	33.5868	15.8101	-0.0048593	1
	17.82	30.815	13.0383	-0.111688	1.08	33.5427	15.766	-0.0489532	1.03
Peak1-/-	17.86	30.9188	13.0254	-0.124561	1.09	33.5712	15.6779	-0.137132	1.1
	17.9	30.9013	13.0079	-0.142074	1.1	33.7896	15.8962	0.0812374	0.95
	17.92	31.0678	13.1744	0.0244264	0.98	33.5487	15.6553	-0.159652	1.12
	Unpaired two-tailed Student’s t-test, p-value =				0.416127	Unpaired two-tailed Student’s t-test, p-value =			0.371661

## Sheet: Supplementary Figure 2
																	Supplementary Figure 2d-2e											Supplementary Figure 2f-2g
																	Group	18S	TJP1				OCLN					Group	18S	TJP1				OCLN
																		ct value	ct value	Δct	ΔΔct	2^(-ΔΔct)	ct value	Δct	ΔΔct	2^(-ΔΔct)			ct value	ct value	Δct	ΔΔct	2^(-ΔΔct)	ct value	Δct	ΔΔct	2^(-ΔΔct)
																	WT	20.19	24.5966	4.34998	0.13998	0.91	26.7404	6.49374	-0.0762649	1.05		siNC	20.19	24.8467	4.6	-0.02	1.01	27.03	6.78333	-0.106667	1.08
																		20.52	24.4006	4.15392	-0.0560757	1.04	26.8214	6.57476	0.00476298	1			20.52	24.8667	4.62	0	1	27.21	6.96333	0.0733333	0.95
																		20.03	24.3828	4.13611	-0.0738888	1.05	26.8927	6.646	0.0760035	0.95			20.03	24.8867	4.64	0.02	0.99	27.1789	6.93222	0.0422191	0.97
																	KO	21.03	24.8476	4.07098	-0.139018	1.1	27.35	6.57332	0.00332057	1		siPEAK1	21.03	25.28	4.50333	-0.116667	1.08	27.5567	6.78	-0.11	1.08
																		20.91	25.0963	4.31963	0.109634	0.93	27.1624	6.38569	-0.184306	1.14			20.91	25.67	4.89333	0.273333	0.83	27.8267	7.05	0.16	0.9
																		20.39	24.9833	4.20667	-0.00333022	1	27.3916	6.61492	0.0449208	0.97			20.39	25.24	4.46333	-0.156667	1.11	27.6167	6.84	-0.05	1.04
																		Unpaired two-tailed Student’s t-test, p-value =				0.888301	Unpaired two-tailed Student’s t-test, p-value =			0.573013			Unpaired two-tailed Student’s t-test, p-value =				0.943851	Unpaired two-tailed Student’s t-test, p-value =			0.926515

## Sheet: Supplementary Figure 3
						Supplementary Figure 3d
						Distance (μm)	Control group		GFP-m.PEAK1 overexpressing group
							GFP intensity	ZO-1 intensity	GFP intensity	ZO-1 intensity
						0	12.0576	1.3333	22.1188	4.5882
						0.25	10.2105	1.3333	24.7624	4.1176
						0.5	9.0983	1.3768	22.1742	3.9066
						0.75	10.1966	1.5507	18.8431	3.8651
						1	10.921	1.5117	18.3725	4.0173
						1.25	10.2848	1.2426	17.4706	4.2918
						1.5	11.2023	1.3212	17.1938	4.7209
						1.75	13.0168	1.5797	17.4787	5.0611
						2	11.0592	1.7309	20.4821	6.1546
						2.25	10.0433	1.5858	21.9262	6.9619
						2.5	12.6278	1.6667	22.0957	8.4983
						2.75	17.7706	2.3491	22.9815	9.8685
						3	19.4384	3.3527	26.2987	8.5813
						3.25	17.8647	3.5556	28.8985	7.4002
						3.5	12.385	2.7832	27.6667	6.6667
						3.75	11.0777	2.1472	20.9815	7.3725
						4	13.435	1.6476	20.6113	7.9089
						4.25	18.0296	1.6528	23.7532	7.4844
						4.5	14.4831	2.0849	27.4348	6.9723
						4.75	10.6667	2.8889	37.2722	6.4706
						5	9.6352	4.482	44.4325	6.0369
						5.25	12.0107	6.46	46.5087	6.5905
						5.5	11.8796	7.3466	47.3518	7.6817
						5.75	11.8544	6.6062	48.9988	8.5813
						6	13.7179	5.8475	55.0554	8.9446
						6.25	13.1424	5.9758	58.2388	8.8201
						6.5	11.3157	7.8053	62.0127	10.4671
						6.75	10.775	11.8515	68.8604	14.5329
						7	13.7679	18.0964	84.3345	21.91
						7.25	18.9477	28.7133	86.7105	33.4371
						7.5	22.4541	48.4052	85.6655	47.0254
						7.75	16.7759	80.6805	85.3333	62.3333
						8	12.8923	83.3995	85.4717	83.2053
						8.25	10.7507	59.1848	87.4487	63.9273
						8.5	11.4497	30.2878	90.5444	45.2953
						8.75	15.1311	15.1745	76.4406	29.5859
						9	15.9958	9.2659	52.6101	20.7901
						9.25	12.8007	6.853	36.1903	15.0554
						9.5	10.6421	5.1764	28.8685	11.8858
						9.75	9.3092	3.9422	27.4579	8.7612
						10	9.7858	3.6667	26.4475	7.1834
						10.25	11.7404	3.3409	26.3737	6.2953
						10.5	13.2222	3.1111	27.0381	6.0185
						10.75	11.3451	2.4783	28.8189	6.8766
						11	10.7417	1.6528	30.9781	7.5167
						11.25	11.8414	1.5364	27.8639	7.2122
						11.5	16.2884	1.4516	24.6597	5.2238
						11.75	25.2275	1.4127	24.03	5.03
						12	26.2268	1.4468	24.6667	5.6667
						12.25	21.5478	1.7956	24.4591	6.2203
						12.5	16.6509	2.6667	25.0138	6.0461
						12.75	12.6375	2.3489	24.301	6.2145
						13	11.8757	2.0132	22.7509	8.2768
						13.25	12.6213	1.443	20.9204	9.9135
						13.5	14.0531	1.4203	20.3391	10.97
						13.75	16.0092	1.8612	26.0138	10.8731
						14	16.8872	3.1934	21.6505	11.2284
						14.25	16.6633	3.7963	17.2699	10.301
						14.5	17.4272	2.8521	17.5779	9.5952
						14.75	15.8803	1.7328	23.9516	9.8166
						15	13.8349	1.5196	23.3795	10.3426

[truncated: 6 more sheets: Supplementary Figure 4, Supplementary Figure 5, Supplementary Figure 6, Supplementary Figure 7, Supplementary Figure 8, Supplementary Figure 9]
